# Supplementary material for: Epigenome-wide association studies identify DNA methylation associated with kidney function
Source: Nat Commun. 2017 Nov 3;8:1286. doi: 10.1038/s41467-017-01297-7 (PMC5668367; doi:10.1038/s41467-017-01297-7)
Supplement: Supplementary file 4 — Supplementary Data 1 [file 41467_2017_1297_MOESM4_ESM.xlsx]

## Sheet: STable1A
Supplementary Data 1. DNA Methylation sites associated with eGFR at p<1e-5 in the ARIC study with replication results in the FHS
				ARIC Discovery			FHS Replication*
Probe Name	chromosome	Position (b37)	Gene	Beta	SE	P	Beta	SE	P (1-sided)
cg08884752	1	2162001	SKI	-0.0449655	0.00962087	3.13119e-06	0.00240398	0.00830406	0.38612
cg13322252	1	15392793	KIAA1026	0.0324097	0.00726036	8.44224e-06	0.00977843	0.00661751	0.069846
cg27552711	1	27332282	FAM46B	-0.0368742	0.00783781	2.69613e-06	-0.0135521	0.00629175	0.0156952
cg10557584	1	41481382	SLFNL1	-0.0402575	0.00761403	1.36049e-07	-0.0136106	0.0058981	0.0105725
cg08142848	1	44171807	ST3GAL3	-0.0421339	0.00808329	2.03227e-07	-0.00138529	0.00562173	0.402695
cg11950754	1	53782077	LRP8	-0.0372285	0.0073342	4.16802e-07	-0.0235845	0.00574739	2.13519e-05
cg08869700	1	151318680	RFX5	-0.0345854	0.00758776	5.43784e-06	-0.00157088	0.00637811	0.402743
cg22441770	1	153929592	CRTC2	-0.0599793	0.0126157	2.11593e-06	-0.00312444	0.00796931	0.347533
cg20310385	1	171639856		-0.0522181	0.0117942	9.98826e-06	-0.00302688	0.00807004	0.353827
cg22534374	1	201511610		-0.0496102	0.00965195	2.98381e-07	-0.0178071	0.00617881	0.00200196
cg20295214	1	206226794	AVPR1B	-0.0352839	0.00765603	4.27818e-06	-0.011546	0.00575784	0.0225498
cg09825327	1	211503219	TRAF5	-0.0560843	0.012557	8.347e-06	-0.0162716	0.0109876	0.0694135
cg24937136	1	226593346	PARP1	-0.0342842	0.00691604	7.68303e-07	0.0025886	0.00514779	0.307567
cg17127702	1	226594323	PARP1	-0.0365353	0.00812374	7.22789e-06	0.00582392	0.00537104	0.139192
cg12136950	1	226849798	ITPKB	-0.0414993	0.00831806	6.5284e-07	0.00145195	0.00632949	0.409296
cg26099045	2	64291800		0.0312658	0.00703516	9.24585e-06	0.0133862	0.00622282	0.0158056
cg11015768	2	86106058	ST3GAL5	-0.0347383	0.00732755	2.26147e-06	--	--	--
cg03154774	2	197503878	CCDC150	0.0349073	0.00737623	2.35544e-06	0.00330558	0.00530788	0.266762
cg20627046	2	201271178	SPATS2L	0.0424647	0.00897731	2.38072e-06	-0.00920081	0.00552056	0.0478886
cg00281776	2	209224225		0.034644	0.00757613	5.07226e-06	0.0068099	0.0058569	0.122558
cg19827923	2	231790777	GPR55	-0.0529024	0.0102852	2.92735e-07	-0.0103789	0.00680472	0.0636947
cg03329539	2	233283329		-0.0372187	0.00754933	8.8163e-07	-0.00698601	0.00569197	0.109935
cg05951221	2	233284402		-0.0358781	0.0069211	2.36583e-07	-0.00639016	0.00508451	0.104505
cg21566642	2	233284661		-0.0349072	0.0067385	2.41148e-07	-0.00573786	0.00517108	0.133667
cg01940273	2	233284934		-0.0339382	0.00725507	3.06969e-06	-0.00941914	0.00520059	0.0351496
cg19497511	2	238609807	LRRFIP1	-0.0341153	0.00758283	7.17187e-06	-0.0203079	0.00579325	0.000234091
cg25221975	3	13663444	FBLN2	0.0368743	0.00755937	1.14635e-06	0.0131983	0.00590293	0.012747
cg03540589	3	39192364	CSRNP1	-0.0427644	0.00746998	1.1726e-08	-0.0113813	0.00545251	0.0185058
cg00501876	3	39193251	CSRNP1	-0.0694378	0.00945639	2.8988e-13	-0.0304826	0.00700571	7.19301e-06
cg18642234	3	49394622	GPX1	-0.0435417	0.00972292	7.89938e-06	-0.0044866	0.00677797	0.254052
cg04514392	3	107086058		0.0525453	0.0091508	1.06026e-08	0.0189416	0.0066502	0.00222545
cg23595927	4	671851	MYL5	-0.0369955	0.0082128	6.98714e-06	-0.00145859	0.005311	0.391816
cg08763102	4	3079751	HTT	-0.0521429	0.00880834	3.71584e-09	-0.0140527	0.00630724	0.0130072
cg04460609	4	16532808	LDB2;LDB2	-0.0407363	0.00841089	1.3635e-06	-0.021711	0.00596249	0.000139896
cg23576855	5	373299	AHRR	-0.0356041	0.00731101	1.1935e-06	--	--	--
cg05575921	5	373378	AHRR	-0.0394396	0.00769062	3.17218e-07	-0.00331847	0.00541594	0.270072
cg21161138	5	399360	AHRR	-0.0356496	0.00730934	1.15043e-06	0.00178954	0.00553535	0.373258
cg03604011	5	400201	AHRR	0.0416864	0.00921477	6.38562e-06	0.0143196	0.00667874	0.0160878
cg19698472	5	53966914		0.033647	0.00756875	9.19267e-06	0.00832329	0.00557754	0.0679086
cg16151960	5	133890280	PHF15	-0.0565885	0.0100475	2.0008e-08	-0.00153288	0.00640927	0.405504
cg27022678	5	140563942	PCDHB16	-0.0377105	0.0080793	3.22615e-06	--	--	--
cg01139541	5	140604600	PCDHB14	-0.0349042	0.00778668	7.74346e-06	--	--	--
cg13650304	5	140745619	PCDHGA/PCDHGB gene cluster	-0.0322708	0.00722887	8.43244e-06	--	--	--
cg26458505	5	140794664	PCDHGA/PCDHGB gene cluster	-0.0422854	0.00743433	1.45254e-08	--	--	--
cg03400785	5	140794962	PCDHGA/PCDHGB gene cluster	-0.0311605	0.00690274	6.68058e-06	-4.84651e-05	0.00508538	0.496199
cg21548955	5	140794993	PCDHGA/PCDHGB gene cluster	-0.0377096	0.00745783	4.61726e-07	--	--	--
cg04503600	5	140798188	PCDHGA/PCDHGB gene cluster	-0.0304158	0.00671774	6.27212e-06	-0.00358038	0.00503677	0.23864
cg21928406	5	140802669	PCDHGA/PCDHGB gene cluster	-0.0371931	0.00713833	2.05546e-07	--	--	--
cg13277254	5	171333801	FBXW11	-0.0401523	0.00901075	8.75534e-06	-0.00720704	0.00608483	0.118208
cg08293303	5	176731731	PRELID1;RAB24	-0.0588501	0.0116748	5.00399e-07	--	--	--
cg18132076	6	1970710	GMDS	0.0324792	0.00708506	4.80542e-06	0.00533643	0.00532051	0.158007
cg02600978	6	30166754	TRIM26	0.0415144	0.00895834	3.78734e-06	-0.000773965	0.00539455	0.442968
cg11460110	6	30530458	PRR3	0.0694503	0.0152843	5.81304e-06	0.018228	0.0088032	0.0192762
cg23923934	6	31322914	HLA-B	-0.0532989	0.0102186	1.99566e-07	0.00449232	0.00647583	0.243983
cg07148697	6	31323253	HLA-B	-0.0531323	0.0119188	8.68206e-06	--	--	--
cg03280235	6	32158953	PBX2;GPSM3	-0.067648	0.0138242	1.06048e-06	0.00600817	0.00949205	0.263422
cg08818207	6	32820355	TAP1	-0.0457215	0.0100221	5.33664e-06	-0.00608521	0.00742919	0.206426
cg19513004	6	34206683	HMGA1	-0.0447015	0.00830785	8.18623e-08	0.00199008	0.00621326	0.374393
cg17580416	6	44217559	HSP90AB1	-0.0409119	0.00834828	1.0232e-06	-0.00132139	0.00619413	0.415549
cg01820962	6	116511817	NT5DC1	0.0340367	0.00742774	4.84728e-06	0.00411122	0.00605013	0.248451
cg16784234	7	530475		-0.0435547	0.00976305	8.5501e-06	-0.00167961	0.00667964	0.400748
cg16492851	7	1062681	C7orf50;MIR339	-0.0376045	0.00834441	6.92432e-06	-0.000512069	0.00650672	0.468641
cg07904865	7	1127420	GPER;C7orf50	0.0454703	0.00957735	2.1859e-06	0.00165737	0.00735935	0.410924
cg09022230	7	5457225	TNRC18	-0.0498729	0.00941399	1.2858e-07	-0.0252402	0.00648	5.10652e-05
cg23597162	7	28102341	JAZF1	-0.080129	0.0127013	3.37318e-10	-0.0561833	0.00854733	3.30536e-11
cg08972170	7	30185776	C7orf41	0.0349622	0.00777104	7.17105e-06	0.0089311	0.00583361	0.0629852
cg23156962	7	130131367	MEST	-0.0465615	0.0101973	5.23635e-06	-0.00390818	0.0056897	0.246126
cg05856556	7	150104705	LOC728743	-0.0441697	0.00974655	6.15166e-06	-0.0168411	0.00747122	0.0121601
cg12077460	8	8702053	MFHAS1	-0.0361523	0.00808173	8.08131e-06	-0.00554531	0.00572071	0.16626
cg02049979	8	8718066	MFHAS1	-0.0438232	0.00925003	2.29622e-06	-0.00582021	0.00660439	0.189152
cg07356412	8	11044280	XKR6	0.0331276	0.00732652	6.45362e-06	-0.00327352	0.00579319	0.286054
cg22006708	8	11451194		-0.0310991	0.00689001	6.69823e-06	0.00979399	0.00502541	0.0257399
cg02895394	8	48744454	PRKDC	-0.040798	0.00898567	5.9106e-06	-0.00975852	0.0060758	0.0542199
cg17496794	8	48744602	PRKDC	-0.0398343	0.00893308	8.62891e-06	-0.00423847	0.00599315	0.239766
cg17724184	8	67592861	C8orf44	-0.0356564	0.00769866	3.83567e-06	-0.00515502	0.00653188	0.215052
cg25020550	8	134028958	TG	-0.0404025	0.00707052	1.2471e-08	-0.010878	0.00579634	0.0303683
cg02059849	8	142437898	PTP4A3	0.0481666	0.00897469	8.82456e-08	0.024003	0.00646035	0.000104852
cg14283140	9	135763667	C9orf9	-0.0431401	0.00852873	4.57174e-07	-0.0126857	0.0071576	0.0382622
cg13876222	9	139399348	NOTCH1	0.04533	0.00997804	5.83761e-06	0.0158607	0.00762935	0.0188912
cg17620335	10	51566824	NCOA4	-0.052378	0.0118294	9.97411e-06	-0.0193236	0.00822753	0.0094803
cg10750182	10	73497514	C10orf105;CDH23	-0.0599027	0.0120595	7.29701e-07	-0.0331955	0.00794954	1.56341e-05
cg26033520	10	74004071		0.0312083	0.00701263	8.99135e-06	0.0141863	0.00598746	0.008968
cg08332148	10	75551697	KIAA0913	0.0480451	0.0107741	8.62327e-06	0.000732582	0.00667392	0.456303
cg02743070	10	80834309	ZMIZ1	-0.0508612	0.00942577	7.52491e-08	-0.0113459	0.00589383	0.027199
cg03450842	10	80834947	ZMIZ1	-0.0425929	0.0083528	3.69301e-07	-0.0154257	0.00663705	0.0101191
cg17823346	10	80848143	ZMIZ1	-0.0514476	0.00995566	2.57774e-07	-0.0132254	0.00645799	0.0203645
cg01709312	10	112630835	LOC282997;PDCD4	-0.0389873	0.00857452	5.73152e-06	-0.0134161	0.00674984	0.0235107
cg00291478	10	121301041	RGS10	-0.0432708	0.00944286	4.84676e-06	-0.0109479	0.00641327	0.0439991
cg24134897	11	859670	TSPAN4	0.0367432	0.00733273	5.8385e-07	0.00968129	0.00565553	0.0435596
cg20752695	11	2240999		-0.0464047	0.00967525	1.72205e-06	-0.00406908	0.00651106	0.266046
cg06268956	11	2423196	TSSC4	-0.0322156	0.00704072	5.0048e-06	0.00581097	0.00503015	0.124083
cg04719721	11	9787121		-0.0393189	0.00861254	5.25468e-06	-0.00690571	0.00608176	0.128171
cg09197783	11	57176720	SLC43A3	-0.0420577	0.00789323	1.08932e-07	-0.00988486	0.00538306	0.0332484
cg03805684	11	61561219	FEN1;C11orf10;MIR611	-0.0372192	0.00815166	5.24123e-06	-0.00503352	0.00595337	0.198981
cg13738327	11	68139233	LRP5	-0.0451947	0.00972182	3.53087e-06	-0.013191	0.00782476	0.0460122
cg01901332	11	75031054	ARRB1	-0.0371723	0.0083082	8.05054e-06	-0.0128683	0.00610492	0.0175978
cg25188298	12	31945118	H3F3C	-0.055301	0.011389	1.2819e-06	--	--	--
cg15499736	13	107132458		0.037279	0.00819123	5.61954e-06	0.00167906	0.00554066	0.380948
cg01731783	14	74211788	C14orf43	-0.0602958	0.0130241	3.87195e-06	0.00655707	0.00892128	0.231225
cg24996979	14	74223355	C14orf43	-0.0407864	0.00724309	2.01283e-08	-0.0144122	0.00582887	0.00675827
cg16702313	14	74251926	C14orf43	-0.0438173	0.00970592	6.67202e-06	-0.0082843	0.00563847	0.0709797
cg06158227	15	43662311	TUBGCP4;ZSCAN29	-0.0418679	0.00776914	7.82034e-08	-0.0200808	0.00538254	9.8736e-05
cg27366007	15	91479184	UNC45A	-0.0381946	0.00837941	5.43524e-06	-0.0126779	0.00619466	0.0204292
cg16428517	16	3317428		-0.0356332	0.00714468	6.58497e-07	-0.0216464	0.00493463	6.12531e-06
cg03297731	16	30124293	GDPD3;LOC100271831	-0.039241	0.00836779	2.90114e-06	-0.0149397	0.00680775	0.0141697
cg07069636	16	30671749		-0.0474295	0.00891407	1.13504e-07	-0.006924	0.00631934	0.13669
cg03087880	16	49666012	ZNF423	-0.047592	0.0107209	9.46292e-06	0.00999889	0.00850805	0.120038
cg07089942	16	49666504	ZNF423	-0.0480414	0.00945564	4.06798e-07	0.00736653	0.00679388	0.139199
cg03253995	17	7477617	EIF4A1;SNORA48	-0.0522614	0.0109178	1.80395e-06	-0.00478508	0.00913989	0.300335
cg03238075	17	21113363	TMEM11	0.0398453	0.00855539	3.39072e-06	0.001495	0.00531972	0.389362
cg19572487	17	38476024	RARA	-0.0435049	0.00843972	2.75993e-07	0.000603322	0.00617794	0.461108
cg21698310	17	48224718	PPP1R9B	-0.0390152	0.0075817	2.89073e-07	-0.00952898	0.0064871	0.0710248
cg14885762	17	75446450	2016-09-09	-0.0755307	0.0156346	1.44949e-06	-0.0151946	0.0128043	0.117764
cg22386583	17	78753756	RPTOR	-0.0696276	0.0148087	2.73363e-06	-0.0164613	0.00870528	0.0294038
cg22515589	17	79426432	BAHCC1	0.0362429	0.00813185	8.71994e-06	0.019893	0.00572703	0.000263553
cg05898092	17	80022616	DUS1L	-0.041261	0.00886079	3.40098e-06	0.00639204	0.00568944	0.130697
cg14728380	17	80280330	SECTM1	0.0419885	0.00768209	5.11574e-08	0.0173588	0.0058233	0.00145819
cg10016690	19	452730	SHC2	-0.0379891	0.00838074	6.12071e-06	0.00487548	0.00548219	0.186978
cg01799015	19	707791	PALM	-0.0582968	0.011721	7.06168e-07	-0.0196272	0.0082108	0.00847133
cg13437554	19	2272716	OAZ1	-0.0411545	0.0085239	1.47014e-06	0.00167608	0.00623145	0.393993
cg18474153	19	3984323	EEF2	-0.041537	0.00923994	7.29494e-06	-0.00403811	0.00640163	0.264132
cg17944885	19	12225735		-0.0384808	0.00732116	1.60916e-07	-0.0474762	0.00552789	1.01309e-17
cg21745599	19	15755338	CYP4F3	-0.051742	0.0108865	2.13138e-06	--	--	--
cg23878206	19	50431425	NUP62;ATF5	-0.0410552	0.00895035	4.74202e-06	-0.0158053	0.00619214	0.00539319
cg25645178	20	30135149	HM13;PSIMCT-1	-0.0427312	0.00941868	6.00833e-06	0.0081541	0.0068071	0.115569
cg13046524	20	48728642	TMEM189-UBE2V1	-0.0405892	0.00855197	2.20216e-06	0.00245886	0.00587112	0.337707
cg01748573	20	57463530	GNAS	-0.0406957	0.00846984	1.65065e-06	0.00274427	0.00543753	0.306922
cg23366234	21	45713704	AIRE	-0.0552914	0.0117499	2.68273e-06	-0.00613584	0.00899229	0.247559
cg26472802	21	45713719	AIRE	-0.0534743	0.0117648	5.77537e-06	-0.000848863	0.00874451	0.46134
cg00930606	22	31740944	PATZ1	-0.0448396	0.00859014	1.95333e-07	-0.00052145	0.00589371	0.464755
cg19035792	22	38382245		0.0430517	0.00966522	8.82618e-06	0.000490527	0.00727717	0.473133
cg24414363	22	42336273	CENPM	-0.0841294	0.0184179	5.19315e-06	0.0035965	0.0137385	0.396761
cg04537738	22	51143999	SHANK3	0.0521844	0.00976927	1.01287e-07	0.00667857	0.00653092	0.153323
cg01522249	X	39951640	BCOR	-0.0450541	0.00951189	2.17327e-06	-0.00089155	0.0149416	0.952419
cg00779763	X	47479114	SYN1	-0.0415363	0.00845729	9.04717e-07	-0.0126222	0.00940825	0.179723
cg13178935	X	48660228	HDAC6	-0.040322	0.00893952	6.46647e-06	-0.0174411	0.0101621	0.0861072
cg06891491	X	134429749	ZNF75D	-0.0312791	0.00706764	9.6137e-06	-0.0207116	0.0359819	0.564878
-- indicates the probe was not available in the FHS
The analyses were controlled for age, sex, study center (ARIC) family structure (FHS), prevalent diabetes and hypertension.
*Analysis in FHS for chromosome X was not adjusted for family structure.
