# Supplementary material for: Epigenome-wide association studies identify DNA methylation associated with kidney function
Source: Nat Commun. 2017 Nov 3;8:1286. doi: 10.1038/s41467-017-01297-7 (PMC5668367; doi:10.1038/s41467-017-01297-7)
Supplement: Supplementary file 5 — Supplementary Data 2 [file 41467_2017_1297_MOESM5_ESM.xlsx]

## Sheet: STable1B
Supplementary Data 2. DNA Methylation sites associated with prevalent CKD at p<1e-5 in the ARIC study with replication results in the FHS
				ARIC Discovery				FHS Replication
Probe Name	chromosome	Position (b37)	Gene	OR	Beta	SE	P	OR	Beta	SE	P (1-sided)
cg06713675	4	122721982	EXOSC9	1.98126	0.683735	0.148802	4.32898e-06	0.965663	-0.03494	0.071308	0.312071
cg23485639	6	28045615	ZNF165	0.535991	-0.623637	0.137625	5.85917e-06	1.18156	0.166837	0.0873035	0.0280021
cg16492851	7	1062681	C7orf50;MIR339	2.04413	0.714971	0.161137	9.12014e-06	1.21534	0.19502	0.0904058	0.0154965
cg04924454	7	26327799		2.11449	0.748815	0.161093	3.3464e-06	1.03473	0.0341449	0.0788596	0.332513
cg23597162	7	28102341	JAZF1	2.79877	1.02918	0.218973	2.60111e-06	1.58006	0.45746	0.12098	7.80096e-05
cg19942083	12	7070562		0.407439	-0.897865	0.176826	3.82107e-07	0.65624	-0.421229	0.0949642	4.58961e-06
cg00757033	12	89920650	WDR51B	0.539414	-0.617272	0.132651	3.26576e-06	0.969832	-0.0306323	0.0706032	0.332193
cg24996979	14	74223355	C14orf43	2.0156	0.700916	0.141292	7.02114e-07	0.999639	-0.000361366	0.0791124	0.498178
cg16569347	17	7369066	ZBTB4	0.495259	-0.702675	0.156712	7.33021e-06	1.08444	0.081061	0.0781304	0.149749
cg23966214	17	48203188	SAMD14	0.494304	-0.704604	0.148207	1.99241e-06	0.919509	-0.0839149	0.0906502	0.177301
cg17944885	19	12225735		2.33875	0.849617	0.136992	5.5766e-10	1.57474	0.454093	0.0873674	1.0099e-07
The analyses were controlled for age, sex, study center (ARIC), family structure (FHS), prevalent diabetes and hypertension.
