# Supplementary material for: Epigenome-wide association studies identify DNA methylation associated with kidney function
Source: Nat Commun. 2017 Nov 3;8:1286. doi: 10.1038/s41467-017-01297-7 (PMC5668367; doi:10.1038/s41467-017-01297-7)
Supplement: Supplementary file 6 — Supplementary Data 3 [file 41467_2017_1297_MOESM6_ESM.xlsx]

## Sheet: STable1C
Supplementary Data 3. DNA Methylation sites associated with incident CKD at p<1e-5 in the ARIC study with replication results in the FHS
				ARIC Discovery				FHS Replication*
Probe Name	chromosome	Position (b37)	Gene	HR	Beta	SE	P	OR	Beta	SE	P (1-sided)
cg05004665	1	20800052		1.39433	0.332412	0.0713264	3.15546e-06	0.810484	-0.210124	0.117658	0.0370582
cg04924028	1	65535397		1.45303	0.373651	0.0837476	8.13375e-06	0.940644	-0.0611906	0.133289	0.323088
cg23981702	1	115732999		1.34442	0.295965	0.061493	1.48693e-06	1.00966	0.00961752	0.0942055	0.459342
cg03263685	2	68480160	PPP3R1	0.652643	-0.426725	0.0885463	1.44115e-06	0.954776	-0.046279	0.124482	0.355031
cg00290355	3	150996599	MED12L;P2RY14	1.64566	0.49814	0.0984245	4.16773e-07	0.896846	-0.108871	0.123985	0.189945
cg21781648	4	829753		0.65514	-0.422906	0.0950211	8.56096e-06	1.17516	0.161405	0.120641	0.0904657
cg26330987	4	7027124	TBC1D14	0.733251	-0.310267	0.0700081	9.34173e-06	0.821003	-0.197228	0.130449	0.0652776
cg16828491	4	8230829	SH3TC1	1.59209	0.46505	0.104326	8.28601e-06	1.14823	0.13822	0.0982348	0.0797083
cg17446958	4	140854777	MAML3	1.86064	0.620919	0.135125	4.32459e-06	0.937849	-0.0641666	0.178555	0.35966
cg25198701	7	149978595	ACTR3C	1.42429	0.353676	0.0744794	2.04786e-06	0.92823	-0.0744753	0.107567	0.244355
cg23698023	8	27181813	PTK2B	1.43258	0.359479	0.0794052	5.97842e-06	1.09196	0.0879752	0.10452	0.199976
cg07793207	10	95517529	LGI1	1.31683	0.275228	0.0616341	7.98735e-06	0.957405	-0.0435283	0.0875057	0.309442
cg07080756	10	104192239	CUEDC2	0.676565	-0.390727	0.0874738	7.94011e-06	1.04858	0.047434	0.104663	0.3252
cg09421083	10	134358535	INPP5A	1.36407	0.310476	0.0636416	1.06891e-06	0.939811	-0.0620764	0.0978952	0.263004
cg09084200	11	134095863	VPS26B;NCAPD3	1.3777	0.320417	0.069041	3.46777e-06	0.95232	-0.0488538	0.115294	0.33588
cg20214067	12	133065776	FBRSL1	0.660483	-0.414784	0.0936979	9.56317e-06	0.790976	-0.234488	0.123905	0.0292134
cg06926377	15	40443853		0.728703	-0.316489	0.0697091	5.62157e-06	0.959154	-0.0417033	0.099629	0.337759
cg15723784	15	67441067	SMAD3	1.54947	0.437915	0.0933102	2.69084e-06	0.922697	-0.0804544	0.112849	0.237941
cg03347828	17	7739579		0.640132	-0.44608	0.0969104	4.16415e-06	1.19037	0.174265	0.137716	0.102866
cg06835483	17	7991103	ALOX12B	1.49449	0.401786	0.0847199	2.11076e-06	0.869126	-0.140267	0.121245	0.12366
cg20669414	17	37808629	STARD3	1.44552	0.368466	0.0672092	4.19657e-08	1.0925	0.0884682	0.0940165	0.173356
cg02806739	17	80273242	CD7	1.49904	0.404826	0.0900238	6.89599e-06	1.11926	0.112664	0.101841	0.134305
cg25877299	17	80273290	CD7	1.52085	0.419271	0.0865406	1.26744e-06	--	--	--
cg11868621	19	49992293	RPL13AP5;SNORD32A;RPL13A	0.671674	-0.397982	0.0898373	9.42169e-06	1.02668	0.0263342	0.0999529	0.396096
cg20176989	19	55362650	KIR3DL2	1.3771	0.319981	0.0711416	6.86572e-06	--	--	--
cg02582912	20	62421950	ZBTB46	0.682407	-0.382129	0.0831628	4.32839e-06	1.09157	0.087618	0.0994492	0.18915
cg03738656	21	45581008		1.43164	0.358822	0.0711853	4.63889e-07	1.1033	0.0983069	0.106404	0.177768
cg26539321	22	48730391		0.70647	-0.347475	0.0750883	3.70012e-06	1.12162	0.114778	0.111111	0.150802
cg27333993	X	48432661	RBM3	0.713865	-0.337061	0.0685598	8.8189e-07	1.04434	0.0433837	0.143429	0.76229
-- indicates the probe was not available in the FHS
The analyses were controlled for age, sex, study center (ARIC), family structure (FHS), eGFR, prevalent diabetes and hypertension.
The ARIC study used Cox regression with robust variance estimate. FHS used logistic regression.
*Analysis in FHS on chromosome X was not adjusted for family structure.
