# Supplementary material for: Epigenome-wide association studies identify DNA methylation associated with kidney function
Source: Nat Commun. 2017 Nov 3;8:1286. doi: 10.1038/s41467-017-01297-7 (PMC5668367; doi:10.1038/s41467-017-01297-7)
Supplement: Supplementary file 7 — Supplementary Data 4 [file 41467_2017_1297_MOESM7_ESM.xlsx]

## Sheet: STable2A
Supplementary Data 4. DNA Methylation sites associated with eGFR at p<1e-5 in FHS with replication results in ARIC
				FHS Discovery			ARIC Replication
Probe Name	chromosome	Position (b37)	Gene	Beta	SE	P	Beta	SE	P (1-sided)
cg23889047	1	7705756	CAMTA1	-0.043595	0.00858096	4.19897e-07	-0.0166899	0.0110694	0.0658787
cg12065228	1	19652788	PQLC2	0.0342563	0.00664877	2.88688e-07	0.0321774	0.00866993	0.000105551
cg16646600	1	54562543	C1orf83	-0.0261316	0.00567953	4.52951e-06	0.00450612	0.00692357	0.257609
cg20777437	1	54619703	CDCP2	-0.0424868	0.00765813	3.36806e-08	-0.0407705	0.0120578	0.000366881
cg21422605	1	85313514	LPAR3	-0.031741	0.00624913	4.22448e-07	-0.0191474	0.0085111	0.0122817
cg16517753	1	175292351	TNR	-0.0411352	0.00831612	8.33932e-07	-0.00552989	0.0110414	0.308269
cg13467628	2	365559		-0.0379558	0.00837664	6.29368e-06	-0.019336	0.0125848	0.0622828
cg25570328	2	108903952	SULT1C2	-0.0440944	0.00837737	1.60115e-07	-0.0139215	0.0115877	0.11486
cg25364972	2	217075573		-0.0396157	0.00866941	5.2547e-06	-0.0468526	0.0138459	0.000363457
cg27230009	3	11241399	HRH1	-0.0420217	0.00902944	3.5216e-06	-0.0297065	0.0131492	0.0119836
cg18990407	3	184297380	EPHB3	0.0268298	0.00555345	1.48462e-06	0.0119246	0.00753354	0.0567966
cg04276669	4	26319867	RBPJ	-0.0280033	0.00623373	7.54427e-06	0.00449369	0.00887842	0.306405
cg07814567	4	100736658	DAPP1	-0.0649264	0.0112238	8.69308e-09	-0.0564536	0.0176065	0.000681393
cg25257930	5	40835193	RPL37	0.02566	0.00519451	8.6221e-07	0.00187638	0.00821772	0.409704
cg16492597	5	133332095	VDAC1	-0.0462198	0.00929893	7.38374e-07	-0.00769052	0.013548	0.285165
cg26547816	5	142527658	ARHGAP26	-0.046945	0.00840823	2.76143e-08	-0.0385183	0.0142381	0.00343767
cg27128761	5	151055650	SPARC	-0.0463375	0.00992322	3.26549e-06	0.0211521	0.0149949	0.079247
cg24686957	6	5214950	LYRM4	-0.0313662	0.00707837	9.99297e-06	-0.010539	0.00948856	0.133406
cg05701418	6	30131361	TRIM15	0.0266667	0.00524492	4.1161e-07	0.00540983	0.00754946	0.236852
cg07333021	6	30612330	C6orf134	-0.0554343	0.0106122	1.98062e-07	-0.0450522	0.0159684	0.00241211
cg07207982	6	34984930	ANKS1A	-0.0311145	0.00688567	6.66957e-06	0.00821969	0.00886111	0.176853
cg02151816	6	146863878	RAB32	-0.0288827	0.0065037	9.558e-06	-0.00953805	0.00883473	0.140216
cg23597162	7	28102341	JAZF1	-0.0561833	0.00854733	6.61073e-11	-0.080129	0.0127013	1.68659e-10
cg13924998	7	41531155		-0.0357731	0.00803432	9.0633e-06	-0.0355167	0.0103064	0.000289563
cg10547843	7	99601692		-0.038231	0.00783878	1.18123e-06	-0.0066415	0.0117243	0.285565
cg11064833	7	134361658	BPGM	-0.0311948	0.0066442	2.88909e-06	-0.00564925	0.0093339	0.27254
cg19683780	8	42907576		-0.0427677	0.00729405	5.48034e-09	-0.0346191	0.0119212	0.00186009
cg16292343	8	144545981	ZC3H3	0.0350956	0.00708594	8.07283e-07	0.0325711	0.0107973	0.00129232
cg09299075	10	76154015	ADK	-0.0319183	0.00716032	8.85156e-06	-0.0134378	0.010915	0.109201
cg19604369	10	101604657	ABCC2	-0.0318212	0.00667195	2.01277e-06	-0.0106398	0.00981258	0.139174
cg03271893	10	102760970	LZTS2	-0.0460605	0.00931145	8.33023e-07	-0.0228722	0.0126095	0.0349136
cg06076610	10	116249681	ABLIM1	-0.0248016	0.00551799	7.45918e-06	0.00197196	0.00739193	0.394834
cg02304370	11	587926	PHRF1	0.028049	0.00593755	2.51115e-06	0.0232893	0.00708738	0.000515816
cg04036920	11	33562503	C11orf41	-0.0686373	0.0100323	1.10453e-11	-0.0654175	0.0163868	3.37885e-05
cg16389345	11	46697382		-0.0490361	0.0107949	5.96726e-06	-0.0416354	0.0146447	0.00225427
cg19942083	12	7070562		0.029986	0.00645924	3.72115e-06	0.0380071	0.0092377	2.01086e-05
cg18477949	15	69760994		0.0531812	0.010617	6.06366e-07	0.012032	0.0144814	0.203071
cg17298352	15	86286038	AKAP13	-0.0290078	0.00645032	7.3756e-06	-0.0164231	0.00932364	0.0391491
cg13085627	15	101597169	LRRK1	-0.0502499	0.0110845	6.22932e-06	-0.0322627	0.0141273	0.0112402
cg05554494	16	3306685	MEFV	-0.066573	0.0106767	5.73061e-10	-0.0404719	0.0159502	0.00561736
cg03919650	16	3306855	MEFV	-0.0356672	0.00687498	2.39235e-07	-0.0254946	0.0088208	0.00194279
cg03905718	16	4289417	SRL	-0.0391891	0.00862593	5.9491e-06	-0.0160686	0.0109599	0.0713761
cg08080174	16	72992580	ZFHX3	-0.0298514	0.00665574	7.79938e-06	-0.0103443	0.00871622	0.117718
cg27660627	16	89461803	ANKRD11	-0.0500321	0.0101974	1.02065e-06	-0.0558298	0.0152719	0.000131151
cg11998307	17	1549434	SCARF1	-0.0389289	0.00742953	1.81775e-07	-0.0302198	0.010885	0.00277178
cg12116137	17	1576449	PRPF8	0.0430677	0.00944679	5.52397e-06	0.0401237	0.0109849	0.000132741
cg23465427	17	7111429	DLG4	0.0292492	0.00602174	1.30448e-06	0.0129931	0.00862945	0.066146
cg27589594	17	18871182	SLC5A10	-0.0526497	0.00864003	1.3743e-09	-0.0289639	0.0111099	0.00459654
cg23948811	17	79485043		0.0243322	0.00546944	9.22216e-06	0.0128997	0.0075066	0.0429264
cg00994936	19	1423902	DAZAP1	0.0396251	0.00777999	3.92979e-07	0.044524	0.0104321	1.02676e-05
cg24015747	19	4323081	FSD1	0.0266127	0.00577029	4.29926e-06	0.00361262	0.0093119	0.349042
cg16886828	19	5032663	KDM4B	0.0234841	0.00527617	9.12859e-06	0.0230614	0.00773917	0.00145745
cg17944885	19	12225735		-0.0474762	0.00552789	2.02618e-17	-0.0384808	0.00732116	8.0458e-08
The analyses were controlled for age, sex, study center (ARIC), family structure (FHS), prevalent diabetes and hypertension.
