# Supplementary material for: Epigenome-wide association studies identify DNA methylation associated with kidney function
Source: Nat Commun. 2017 Nov 3;8:1286. doi: 10.1038/s41467-017-01297-7 (PMC5668367; doi:10.1038/s41467-017-01297-7)
Supplement: Supplementary file 8 — Supplementary Data 5 [file 41467_2017_1297_MOESM8_ESM.xlsx]

## Sheet: STable2B
Supplementary Data 5. DNA Methylation sites associated with prevalent CKD at p<1e-5 in FHS with replication results in ARIC
				FHS Discovery				ARIC Replication
Probe Name	chromosome	Position (b37)	Gene	OR	Beta	SE	P	OR	Beta	SE	P (1-sided)
cg17328665	1	7887199	PER3	1.35934	0.306999	0.0683222	7.00915e-06	1.06484	0.0628201	0.130581	0.315229
cg17724687	1	7887346	PER3	1.40045	0.336793	0.0708436	1.99387e-06	1.09213	0.088133	0.134233	0.25573
cg08926642	1	7887455	PER3	1.37583	0.319055	0.0676686	2.41759e-06	1.16119	0.149448	0.129637	0.124494
cg09168692	1	7887560	PER3	1.36417	0.310549	0.0698835	8.83807e-06	1.1398	0.13085	0.138627	0.17261
cg19758881	2	217928518		0.714269	-0.336496	0.0756884	8.75631e-06	1.12248	0.115538	0.143466	0.210315
cg07814567	4	100736658	DAPP1	2.06854	0.726844	0.155787	3.07687e-06	2.54686	0.93486	0.328056	0.00218805
cg24160243	6	167185027	RPS6KA2	1.52892	0.424565	0.0930368	5.03308e-06	1.57074	0.451549	0.168955	0.00376326
cg22566584	6	167190226	RPS6KA2	1.5137	0.414556	0.0909441	5.1554e-06	1.12262	0.115667	0.1659	0.242837
cg19683780	8	42907576		1.64785	0.499469	0.100864	7.34907e-07	2.28	0.824173	0.223723	0.000114844
cg14037346	9	131262765	ODF2	1.48746	0.397073	0.0897926	9.77406e-06	1.28325	0.249399	0.141951	0.0394643
cg04036920	11	33562503	C11orf41	1.93193	0.658521	0.136497	1.40407e-06	3.07007	1.1217	0.280882	3.25526e-05
cg19942083	12	7070562		0.65624	-0.421229	0.0949642	9.17923e-06	0.407439	-0.897865	0.176826	1.91053e-07
cg27211576	15	75093165	CSK	0.69498	-0.363872	0.0788406	3.92554e-06	0.76775	-0.264291	0.137605	0.0273874
cg05554494	16	3306685	MEFV	1.98517	0.685706	0.152881	7.28394e-06	1.7049	0.533506	0.290284	0.0330406
cg07723258	17	38176064	MED24	1.60421	0.47263	0.100877	2.79671e-06	1.36948	0.314435	0.16594	0.0290551
cg17944885	19	12225735		1.57474	0.454093	0.0873674	2.01979e-07	2.33875	0.849617	0.136992	2.7883e-10
The analyses were controlled for age, sex, study center (ARIC), family structure (FHS), prevalent diabetes and hypertension.
