# Supplementary material for: Epigenome-wide association studies identify DNA methylation associated with kidney function
Source: Nat Commun. 2017 Nov 3;8:1286. doi: 10.1038/s41467-017-01297-7 (PMC5668367; doi:10.1038/s41467-017-01297-7)
Supplement: Supplementary file 9 — Supplementary Data 6 [file 41467_2017_1297_MOESM9_ESM.xlsx]

## Sheet: STable2C
Supplementary Data 6. DNA Methylation sites associated with incident CKD at p<1e-5 in FHS with replication results in ARIC
				FHS Discovery				ARIC Replication
Probe Name	chromosome	Position (b37)	Gene	OR	Beta	SE	P	OR	Beta	SE	P (1-sided)
cg11494149	3	20227091	SGOL1	0.624617	-0.470616	0.0971367	1.26682e-06	0.902594	-0.102483	0.0754515	0.0871907
cg11900509	10	81946545	ANXA11	1.67272	0.514451	0.101115	3.62267e-07	1.09995	0.0952692	0.0725773	0.0946491
cg12332526	10	94792635	EXOC6	0.615624	-0.485119	0.110325	1.09663e-05	0.894251	-0.111769	0.0834415	0.0902055
cg12396629	12	16064140	DERA	0.623025	-0.473168	0.101499	3.13433e-06	1.02693	0.0265735	0.0812658	0.371836
cg22908922	14	105855008	PACS2	1.7741	0.573295	0.112264	3.27913e-07	1.19947	0.181879	0.0710498	0.00523552
cg15806158	15	41059932		1.60201	0.471261	0.0993134	2.08309e-06	0.974372	-0.0259619	0.0939012	0.391089
cg23009327	19	1630248	TCF3	1.87128	0.626623	0.141301	9.22146e-06	1.16739	0.154772	0.0935819	0.0490775
cg14194956	22	39378235	APOBEC3B	0.638157	-0.44917	0.105042	1.90202e-05	0.876557	-0.131753	0.0837409	0.0578199
The analyses were controlled for age, sex, study center (ARIC), family structure (FHS), baseline eGFR, prevalent diabetes and hypertension
