# Supplementary material for: Epigenome-wide association studies identify DNA methylation associated with kidney function
Source: Nat Commun. 2017 Nov 3;8:1286. doi: 10.1038/s41467-017-01297-7 (PMC5668367; doi:10.1038/s41467-017-01297-7)
Supplement: Supplementary file 10 — Supplementary Data 7 [file 41467_2017_1297_MOESM10_ESM.xlsx]

## Sheet: STable3
Supplementary Data 7. Probe characteristics of replicated DNA methylation sites in the ARIC study and FHS
					ARIC Probe Characteristics		FHS Probe Characteristics
Replicated Trait	Probe Name	Chromosome	Position (b37)	Gene	Mean	SD	Mean	SD
eGFR	cg12065228	1	19652788	PQLC	0.636372	0.065668	0.59941	0.0400718
eGFR	cg11950754	1	53782077	LRP8	0.758367	0.0477708	0.612914	0.0357246
eGFR	cg19497511	2	238609807	LRRFIP1	0.642653	0.0480827	0.516932	0.0308847
eGFR	cg00501876	3	39193251	CSRNP1	0.67524	0.0542405	0.56007	0.0364593
eGFR	cg04460609	4	16532808	LDB2	0.503608	0.0692461	0.418196	0.0505903
eGFR	cg09022230	7	5457225	TNRC18	0.803684	0.0627125	0.662647	0.0511685
CKD, eGFR	cg23597162	7	28102341	JAZF1	0.591738	0.0928871	0.458252	0.0660341
CKD	cg19683780	8	42907576		0.737204	0.0603782	0.592416	0.0546516
eGFR	cg02059849	8	142437898	PTP4A3	0.837036	0.0302632	0.700216	0.0285152
eGFR	cg10750182	10	73497514	C10orf105;CDH23	0.679702	0.0545835	0.534875	0.034019
CKD, eGFR	cg04036920	11	33562503	C11orf41	0.622343	0.109464	0.502994	0.0775068
CKD, eGFR	cg19942083	12	7070562		0.253968	0.0658281	0.292032	0.0531582
eGFR	cg06158227	15	43662311	TUBGCP4;ZSCAN29	0.917261	0.0280882	0.759529	0.0378233
eGFR	cg16428517	16	3317428		0.939528	0.0242464	0.81215	0.0426325
eGFR	cg27660627	16	89461803	ANKRD11	0.603435	0.0893311	0.463013	0.0552631
eGFR	cg12116137	17	1576449	PRPF8	0.597451	0.0905872	0.521801	0.0720706
eGFR	cg22515589	17	79426432	BAHCC1	0.862254	0.0333239	0.714336	0.0324367
eGFR	cg00994936	19	1423902	DAZAP1	0.884515	0.0407255	0.781167	0.045424
CKD, eGFR	cg17944885	19	12225735		0.929099	0.0375323	0.792773	0.0450167
Correlation of mean methylation across studies: 0.97 (Pearson)
The median intraclass correlation coefficient of blind duplicates at these 19 probes was 0.70 (all >0.37), indicating high reliability (PMID: 25239148).
