# Supplementary material for: Epigenome-wide association studies identify DNA methylation associated with kidney function
Source: Nat Commun. 2017 Nov 3;8:1286. doi: 10.1038/s41467-017-01297-7 (PMC5668367; doi:10.1038/s41467-017-01297-7)
Supplement: Supplementary file 11 — Supplementary Data 8 [file 41467_2017_1297_MOESM11_ESM.xlsx]

## Sheet: STable4
Supplementary Data 8. Information on genes located near the validated eGFR- or CKD-associated CpGs
Chr	Position	Gene	Results from PubMed search of "<gene> and kidney"	Results from PubMed search of "<gene> and methylation"	Protein expression in kidney from the Human Protein Atlas	Gene / Region identified in earlier EWAS of CKD	Information on gene function from GeneCards
1	19652788	PQLC2	-, synonym LAAT-1	-	low in tubules, not detected in glomeruli		Amino acid transporter that specifically mediates the pH-dependent export of the cationic amino acids arginine, histidine and lysine from lysosomes.
1	53782077	LRP8	-	-	not available		This gene encodes a member of the low density lipoprotein receptor (LDLR) family. LDLRs are cell surface proteins that play roles in both signal transduction and receptor-mediated endocytosis of specific ligands for lysosomal degradation, also functions as a receptor for the cholesterol transport protein apolipoprotein E. Diseases associated with LRP8 include susceptibility to myocardial infarcti…
2	238609807	LRRFIP1	-	Hypermethylated in myelodysplastic syndrome (PMID: 25339336)	low in glomeruli and low in tubules	Wing et al, cg23393593	Transcriptional repressor which preferentially binds to the GC-rich consensus sequence (5-AGCCCCCGGCG-3) and may regulate expression of TNF, EGFR and PDGFA.
3	39193251	CSRNP1	synonym AXUD1; expression of CSRNP1 is correlated with IgA nephphroathy patients’ serum creatinine levels disease activity (PMID: 14717912)	-	not detected in kidney		This gene encodes a protein that localizes to the nucleus and expression of this gene is induced in response to elevated levels of axin. The Wnt signalling pathway, which is negatively regulated by axin, is important in axis formation in early development and impaired regulation of this signalling pathway is often involved in tumors. May have tumor suppressor function.
4	16532808	LDB2	synonym CLIM1. May be expressed in podocyte foot processes (PMID: 21814175) but need to get paper	Identified in study of retinoic acid treated hESC (PMID: 21189161)	low in glomeruli, medium in tubules		The protein encoded by this gene belongs to the LIM-domain binding family. These proteins function as adapter molecules to allow assembly of transcriptional regulatory complexes. Genetic association studies suggest functions for this gene in rhegmatogenous retinal detachment and coronary artery disease
7	5457225	TNRC18	-	-	medium expression throughout kidney		TNRC18 (Trinucleotide Repeat Containing 18) is a Protein Coding gene. GO annotations related to this gene include chromatin binding and transcription regulatory region sequence-specific DNA binding. An important paralog of this gene is BAHCC1, also identified in our study
7	28102341	JAZF1	Type 2 diabetes susceptibility gene, associated with diabetic nephropathy (PMID: 23298195). Many entries in relation to lipid metabolism	-	medium in glomeruli, low in tubules		This gene encodes a nuclear protein with three C2H2-type zinc fingers, and functions as a transcriptional repressor. Acts as a transcriptional corepressor of orphan nuclear receptor NR2C2 (PubMed:15302918). Inhibits expression of the gluconeogenesis enzyme PCK2 through inhibition of NR2C2 activity (By similarity). Also involved in transcriptional activation of NAMPT by promoting expression of PPA…
8	42907576	intergenic; upstream of FNTA and HOOK3	FNTA: -; HOOK3: -	FNTA: -; HOOK3: -	FNTA: low-to medium in both glomeruli and tubules. HOOK3: high in glomeruli, medium in tubules		FNTA: Essential subunit of both the farnesyltransferase and the geranylgeranyltransferase complex. Contributes to the transfer of a farnesyl or geranylgeranyl moiety from farnesyl or geranylgeranyl diphosphate to a cysteine at the fourth position from the C-terminus of several proteins having the C-terminal sequence Cys-aliphatic-aliphatic-X. HOOK3: Hook proteins are cytosolic coiled-coil protein…
8	142437898	PTP4A3	differentially expressed in renal clear cell carcinoma and urothelial carcinoma, PMID: 24194935 and PMID: 26070892	no directly related publications	not detected in kidney		This gene encodes a member of the protein-tyrosine phosphatase family. Protein tyrosine phosphatases are cell signaling molecules that play regulatory roles in a variety of cellular processes. Studies of this class of protein tyrosine phosphatase in mice demonstrate that they are prenylated in vivo, suggesting their association with cell plasma membrane. The encoded protein may enhance cell proli…
10	73497514	C10orf105;CDH23	Genetic variants in CDH23 identified in GWAS of eGFR decline, PMID: 25493955	methylation locus for smoking, PMID: 26756918, identical index site cg10750182. Methylation locus for Alzheimer's disease, PMID: 25129075	medium in tubules, low in glomeruli		Cadherins are calcium-dependent cell adhesion proteins. They preferentially interact with themselves in a homophilic manner in connecting cells. CDH23 is required for establishing and/or maintaining the proper organization of the stereocilia bundle of hair cells in the cochlea and the vestibule during late embryonic/early postnatal development. It is part of the functional network formed by USH1C…
11	33562503	upstream of C11orf41 (KIAA1549L), downstream of HIPK3	KIAA1549L: -; HIPK3: -	KIAA1549L: -; HIPK3: cpG site cg25600606 in HIPK3 associated with weight loss PMID: 23475851 and another site to exposure to steroids in COPD PMID: 23065012	KIAA1549L: high in tubules, medium in glomeruli when detected. HIPK3: low in glomeruli, high in tubules		KIAA1549L (KIAA1549-Like) is a Protein Coding gene (predicted membrane protein). Among its related pathways are Development VEGF signaling via VEGFR2 - generic cascades. HIPK3: Serine/threonine-protein kinase involved in transcription regulation, apoptosis and steroidogenic gene expression.
12	7070562	Downstream of PTPN6, upstream of PHB2	PTPN6: synonym SHP-1, implicated in diabetic nephropathy (PMID: 25404734 and multiple other papers). PHB2: deletion in podocytes causes progressive kidney disease (PMID: 25643582). PHB2 expression was negatively correlated with kidney fibrosis in an animal model (PMID: 24595445).	PTPN6: CpG associated with smoking (PMID: 24704585, cg22335340). Multiple papers on promoter hypermethylation and altered SHP-1 expression. PHB2: no directly related publications	PTPN6: low to medium in tubules, not detected in glomeruli; PHB2: low in glomeruli, high in tubules		The PTPN6 protein is a member of the protein tyrosine phosphatase (PTP) family. PTPs are known to be signaling molecules that regulate a variety of cellular processes including cell growth, differentiation, mitotic cycle, and oncogenic transformation. This PTP is expressed primarily in hematopoietic cells, and functions as an important regulator of multiple signaling pathways in hematopoietic cel…
15	43662311	TUBGCP4;ZSCAN29	-	-	TUBGCP4: medium in glomeruli and tubules; ZSCAN29: high in tubules, medium in glomeruli		TUBGCP4: This gene encodes a component of the gamma-tubulin ring complex, which is required for microtubule nucleation. Mutations in this gene that alter microtubule organization are associated with microcephaly and chorioretinopathy. GO annotations related to this gene include structural constituent of cytoskeleton. ZSCAN29 (Zinc Finger And SCAN Domain Containing 29) is a Protein Coding gene. GO…
16	3317428	in LINC00921, upstream of MEVF	-	-	-		Long Intergenic Non-Protein Coding RNA 921 is an RNA Gene, and is affiliated with the lncRNA class.
16	89461803	ANKRD11	deletions affecting the adjacent region 16q24.2 showed renal abnormalities, among others (PMID: 23335808)	methylation locus for smoking, cg01107178 (PMID: 26756918)	high in both tubules and glomeruli	Smith et al, cg26957471	The encoded protein inhibits ligand-dependent activation of transcription. Mutations in this gene have been associated with KBG syndrome, which is characterized by macrodontia, distinctive craniofacial features, short stature, skeletal anomalies, global developmental delay, seizures and intellectual disability.
17	1576449	PRPF8	PRPF8- mutated cells have ciliary defects (PMID: 26167768).	-	low-med in tubules, low in glomeruli		Functions as a scaffold that mediates the ordered assembly of spliceosomal proteins and snRNAs. Required for the assembly of the U4/U6-U5 tri-snRNP complex. Functions as scaffold that positions spliceosomal U2, U5 and U6 snRNAs at splice sites on pre-mRNA substrates, so that splicing can occur. Interacts with both the 5 and the 3 splice site.
17	79426432	BAHCC1	-	-	medium in tubules and glomeruli		BAHCC1 (BAH Domain And Coiled-Coil Containing 1) is a Protein Coding gene. GO annotations related to this gene include chromatin binding. An important paralog of the gene is TNRC18, also identified in our study.
19	1423902	DAZAP1	-	-	medium to high expression throughout kidney		This gene encodes a RNA-binding protein with two RNP motifs that was originally identified by its interaction with the infertility factors DAZ and DAZL.
19	12225735	downstream of ZNF788 and of ZNF20	-	-	ZNF20: medium in tubules, no data for ZNF788		Both are protein coding genes. GO annotations related to these genes include nucleic acid binding.
Results from PubMed were reviewed for human relevance and direct evidence supporting the gene in question, only relevant articles are listed.
