# Supplementary material for: Epigenome-wide association studies identify DNA methylation associated with kidney function
Source: Nat Commun. 2017 Nov 3;8:1286. doi: 10.1038/s41467-017-01297-7 (PMC5668367; doi:10.1038/s41467-017-01297-7)
Supplement: Supplementary file 12 — Supplementary Data 9 [file 41467_2017_1297_MOESM12_ESM.xlsx]

## Sheet: STable5
Supplementary Data 9. Sensitivity analysis of replicated CpGs associated with eGFR or prevalent CKD
Sensitivity analysis of DNA Methylation associated with eGFR that were discovered in ARIC and replicated in FHS
					ARIC Discovery			ARIC Sensitivity				FHS Discovery			FHS Sensitivity
Probe Name	chromosome	Position (b37)	Gene	PMID	Beta	SE	P	Beta	SE	P	% Change Beta	Beta	SE	P (1sided)	Beta	SE	P (1sided)	% Change Beta
cg11950754	1	53782077	LRP8		-0.0372285	0.0073342	4.16802e-07	-0.038283	0.0074486	3.00753e-07	2.83238	-0.0235845	0.00574739	2.13519e-05	-0.0215519	0.00581263	0.000108123	-8.61822
cg23597162	7	28102341	JAZF1	23298195, 19838195	-0.080129	0.0127013	3.37318e-10	-0.0730435	0.0129242	1.80482e-08	-8.84253	-0.0561833	0.00854733	3.30536e-11	-0.0565037	0.00857765	3.03285e-11	0.570177
cg10750182	10	73497514	C10orf105;CDH23	26756918	-0.0599027	0.0120595	7.29701e-07	-0.046841	0.0127378	0.000241605	-21.8048	-0.0331955	0.00794954	1.56341e-05	-0.0280878	0.008265	0.000347252	-15.3868
Sensitivity analysis of DNA Methylation sites associated with eGFR that were discovered in FHS and replicated in ARIC
					FHS Discovery			FHS Sensitivity				ARIC Discovery			ARIC Sensitivity
Probe Name	chromosome	Position (b37)	Gene	PMID	Beta	SE	P	Beta	SE	P	% Change Beta	Beta	SE	P (1sided)	Beta	SE	P (1sided)	% Change Beta
cg23597162	7	28102341	JAZF1	23298195, 19838195	-0.0561833	0.00854733	6.61073e-11	-0.0565037	0.00857765	6.0657e-11	0.570177	-0.080129	0.0127013	1.68659e-10	-0.0730435	0.0129242	9.02412e-09	-8.84253
cg19942083	12	7070562		24704585	0.029986	0.00645924	3.72115e-06	0.029855	0.00656387	5.81471e-06	-0.436775	0.0380071	0.0092377	2.01086e-05	0.0328415	0.00941308	0.000247486	-13.5911
cg27660627	16	89461803	ANKRD11	26756918	-0.0500321	0.0101974	1.02065e-06	-0.0525009	0.0102414	3.31493e-07	4.9344	-0.0558298	0.0152719	0.000131151	-0.0514373	0.0154686	0.00044927	-7.86766
Sensitivity analyses of DNA Methylation sites associated with prevalent CKD that were discovered in ARIC and replicated in FHS
					ARIC Discovery			ARIC Sensitivity				FHS Replication			FHS Sensitivity
Probe Name	chromosome	Position (b37)	Gene	PMID	OR	95% CI	P	OR	95% CI	P	% Change Beta	OR	95% CI	P (1sided)	OR	95% CI	P (1sided)	% Change Beta
cg23597162	7	28102341	JAZF1	23298195, 19838195	2.79877	1.82-4.30	2.60111e-06	2.68234	1.67-4.32	4.88217e-05	-4.12872	1.58006	1.25-2.00	7.80096e-05	1.59546	1.26-2.02	4.97103e-05	2.12041
cg19942083	12	7070562		24704585	0.407439	0.29-0.58	3.82107e-07	0.430185	0.29-0.63	1.73477e-05	-6.05034	0.65624	0.54-0.79	4.58961e-06	0.680364	0.56-0.82	3.57321e-05	-8.57058
Sensitivity analysis of DNA Methylation sites associated with prevalent CKD that were discovered in FHS and replicated in ARIC
					FHS Discovery			FHS Sensitivity				ARIC Replication			ARIC Sensitivity
Probe Name	chromosome	Position (b37)	Gene	PMID	OR	95% CI	P	OR	95% CI	P	% Change Beta	OR	95% CI	P (1sided)	OR	95% CI	P (1sided)	% Change Beta
cg19942083	12	7070562		24704585	0.65624	0.54-0.79	9.17923e-06	0.680364	0.56-0.82	7.14641e-05	-8.57058	0.407439	0.29-0.58	1.91053e-07	0.430185	0.29-0.63	8.67387e-06	-6.05034
Covariates included in discovery regression models: age, sex, DM and HTN adjusted
Covariates included in sensitivity regression models: discovery covariates + LDL-C, BMI, current smoking, HbA1c
All analyses are adjusted for study center (ARIC) or family structure (FHS)
