# Supplementary material for: Epigenome-wide association studies identify DNA methylation associated with kidney function
Source: Nat Commun. 2017 Nov 3;8:1286. doi: 10.1038/s41467-017-01297-7 (PMC5668367; doi:10.1038/s41467-017-01297-7)
Supplement: Supplementary file 13 — Supplementary Data 10 [file 41467_2017_1297_MOESM13_ESM.xlsx]

## Sheet: STable6
Supplementary Data 10. Association between replicated DNA methylation sites and incident CKD in the ARIC study and FHS
					ARIC*				FHS@				Meta-Analysis
Replicated Trait	Probe Name	Chromosome	Position (b37)	Gene	HR	Beta	SE	P-Value	OR	Beta	SE	P-Value	OR	Beta	SE	P-Value
eGFR	cg12065228	1	19652788	PQLC	1.06131	0.0595084	0.0860709	0.489322	1.05089	0.0496381	0.126534	0.694843	1.05801	0.0563861	0.071167	0.428182
eGFR	cg11950754	1	53782077	LRP8	1.02802	0.027632	0.0722512	0.702132	1.13132	0.123384	0.10819	0.254105	1.05883	0.0571645	0.0600847	0.341402
eGFR	cg19497511	2	238609807	LRRFIP1	1.07793	0.0750413	0.0749806	0.316919	1.15937	0.147874	0.104576	0.157353	1.10492	0.0997704	0.0609361	0.101568
eGFR	cg00501876	3	39193251	CSRNP1	1.25903	0.23034	0.10727	0.0317707	1.06297	0.0610671	0.123757	0.621698	1.17084	0.157722	0.0810584	0.0516811
eGFR	cg04460609	4	16532808	LDB2	0.994792	-0.00522123	0.0833076	0.950026	1.06839	0.0661545	0.115629	0.567236	1.01935	0.0191684	0.0675918	0.776725
eGFR	cg09022230	7	5457225	TNRC18	1.20528	0.186711	0.0909286	0.0400357	1.01917	0.0189855	0.1254	0.879661	1.13759	0.128913	0.0736129	0.0799067
CKD, eGFR	cg23597162	7	28102341	JAZF1	0.887608	-0.119225	0.130697	0.361649	0.807746	-0.213508	0.163135	0.190609	0.855488	-0.156083	0.101999	0.125958
CKD	cg19683780	8	42907576		1.10124	0.0964377	0.119489	0.419616	1.00539	0.00537162	0.140466	0.969495	1.05993	0.0582059	0.0910135	0.522478
eGFR	cg02059849	8	142437898	PTP4A3	1.06592	0.0638396	0.088813	0.472258	0.947951	-0.0534529	0.112222	0.63385	1.01884	0.0186683	0.0696423	0.788653
eGFR	cg10750182	10	73497514	C10orf105;CDH23	1.28118	0.247785	0.126345	0.0498573	1.18359	0.168552	0.15272	0.269737	1.2406	0.215591	0.0973491	0.0267862
CKD, eGFR	cg04036920	11	33562503	C11orf41	1.26944	0.238579	0.148164	0.107347	0.910866	-0.0933591	0.20113	0.642524	1.12954	0.121812	0.119291	0.30719
CKD, eGFR	cg19942083	12	7070562		1.20823	0.189157	0.0895679	0.0346963	1.33271	0.287215	0.119346	0.0161026	1.25168	0.224488	0.0716374	0.00172638
eGFR	cg06158227	15	43662311	TUBGCP4;ZSCAN29	1.08796	0.084308	0.0824652	0.306617	1.03018	0.0297304	0.0985161	0.762818	1.06377	0.0618218	0.0632351	0.328247
eGFR	cg16428517	16	3317428		1.01176	0.0116898	0.0726939	0.872244	1.13207	0.124044	0.0951949	0.192557	1.05451	0.0530746	0.0577749	0.358282
eGFR	cg27660627	16	89461803	ANKRD11	1.0141	0.0140014	0.155334	0.928178	1.34416	0.295768	0.195672	0.130649	1.1308	0.122926	0.12166	0.312301
eGFR	cg12116137	17	1576449	PRPF8	1.07615	0.0733904	0.106914	0.492435	1.3131	0.272393	0.175326	0.120271	1.13579	0.127333	0.0912811	0.163031
eGFR	cg22515589	17	79426432	BAHCC1	1.07671	0.0739074	0.0829735	0.373072	1.16126	0.149507	0.103076	0.146931	1.10919	0.103633	0.0646343	0.108852
eGFR	cg00994936	19	1423902	DAZAP1	1.13508	0.126701	0.0946174	0.180542	1.55481	0.441352	0.144473	0.00225128	1.24751	0.221149	0.0791531	0.00520707
CKD, eGFR	cg17944885	19	12225735		1.23524	0.211267	0.0692891	0.00229552	1.27201	0.240595	0.106851	0.0243414	1.24601	0.219949	0.0581357	0.000154716
In total, 19 sites were replicated. Lookup significance threshold 0.05/19=0.0026; lookup dataset: meta-analysis of iCKD across both studies.
*The analyses were controlled for age, sex, study center, baseline eGFR, prevalent diabetes and hypertension.
@The analyses were controlled for age, sex, baseline eGFR, prevalent diabetes, hypertension and family structure.
