# Supplementary material for: Epigenome-wide association studies identify DNA methylation associated with kidney function
Source: Nat Commun. 2017 Nov 3;8:1286. doi: 10.1038/s41467-017-01297-7 (PMC5668367; doi:10.1038/s41467-017-01297-7)
Supplement: Supplementary file 14 — Supplementary Data 11 [file 41467_2017_1297_MOESM14_ESM.xlsx]

## Sheet: STable7
Supplementary Data 11. Investigation of eGFR-SNP associations in the 1 MB regions surrounding the 19 validated CpGs.
SNPID	Chromosome	position (B37)	Allele1	Allele2	FreqA1	Beta	SE	P	N
rs460105	16	89682006	t	c	0.4895	0.0052	0.00101921	3.62442e-07	133555
rs908951	16	89697625	t	c	0.4928	-0.0047	0.000917292	9.39174e-07	133621
rs445537	16	89703424	a	g	0.5104	0.0048	0.000917292	3.99011e-07	130433
rs154657	16	89708096	a	g	0.4656	-0.0047	0.000917292	1.0097e-07	133715
rs164749	16	89708224	t	g	0.5324	0.0047	0.000917292	1.4116e-07	133717
rs164748	16	89708292	c	g	0.5345	0.0047	0.000917292	9.26238e-08	133716
rs460879	16	89712889	t	c	0.4682	-0.0046	0.000917292	2.09952e-07	133778
rs467357	16	89717397	a	g	0.5363	0.0046	0.000917292	2.04489e-07	133717
rs258330	16	89729574	t	g	0.5375	0.0046	0.000917292	2.36365e-07	133722
rs459920	16	89730827	t	c	0.5386	0.0045	0.000917292	2.95571e-07	133787
rs258319	16	89732024	a	t	0.5378	0.0046	0.000917292	2.53473e-07	133716
rs447735	16	89734349	t	c	0.5416	0.0042	0.000917292	2.58307e-06	133717
rs648548	16	89749436	c	g	0.5306	0.0045	0.000917292	3.80142e-06	133634
rs397891	16	89753031	c	g	0.4581	-0.0043	0.000917292	3.04558e-06	133668
SNPs within +/- 500MB of the 19 validated CpGs were interrogated in the data from the CKDGen Consortium (PMID: 26831199).
SE and P are genomic-control corrected
Only SNPs with genomic-control corrected p-value <4.07e-06 are shown (0.05/12292, # of independent SNPs in the 19 regions +/- 500kb of MAF >0.01 in EUR samples of 1KGP)
