# Supplementary material for: Epigenome-wide association studies identify DNA methylation associated with kidney function
Source: Nat Commun. 2017 Nov 3;8:1286. doi: 10.1038/s41467-017-01297-7 (PMC5668367; doi:10.1038/s41467-017-01297-7)
Supplement: Supplementary file 15 — Supplementary Data 12 [file 41467_2017_1297_MOESM15_ESM.xlsx]

## Sheet: STable8
Supplementary Data 12. Association of previously reported CKD-associated CpGs and renal traits in ARIC and FHS
				Meta-analysis of ARIC and FHS eGFR (N=4,859)				Meta-analysis of ARIC and FHS CKD (N=4,859, 373 events)				Meta-analysis of ARIC and FHS Incident CKD (N=3,575, 533 events)
Probe	CHR	Position (b37)	Gene	Beta	SE	P-Value	I2	Beta	SE	P-Value	I2	Beta	SE	P-Value	I2
cg14260998	1	5940474	NPHP4	0.00674967	0.00447592	0.131556	0	-0.0561754	0.067878	0.407901	0	0.0841856	0.0602184	0.162112	0
cg03992323	1	224023297	TP53BP2	-0.00495645	0.00725402	0.494436	0	0.0586158	0.112327	0.601788	0	-0.108341	0.0889871	0.223418	0
cg23843953	1	230262390	GALNT2	0.000305597	0.00528994	0.953932	0	-0.00689913	0.0767402	0.928365	0	0.131317	0.069137	0.0575161	0
cg06762571	2	217603		0.000391154	0.00514224	0.939366	0	0.0457649	0.0800557	0.56755	0	-0.080249	0.073961	0.277914	0
cg23393593	2	238644583	LRRFIP1	0.00939901	0.0045388	0.0383763	0	-0.0905647	0.0733278	0.216806	0	0.050117	0.0548243	0.360644	0
cg09601150	3	12950513	IQSEC1	-0.00040158	0.00473487	0.93241	0	0.112042	0.0739683	0.129842	0	0.0254679	0.0703614	0.717383	0
cg13296238	3	127323965	MCM2	0.0280479	0.00646896	1.45256e-05	0	-0.304508	0.100631	0.00247819	0	0.192774	0.0865161	0.0258682	0
cg13541713	4	119947251	SYNPO2	0.0019013	0.00855762	0.824177	0	0.0519733	0.13419	0.698525	0	-0.182626	0.112737	0.105247	0
cg17500228	5	448790	EXOC3	0.0366601	0.00994289	0.000226857	0	-0.209778	0.152701	0.169509	0	0.195515	0.121088	0.106387	0
cg12230983	6	15439701	JARID2	0.0141843	0.00616719	0.0214502	0	-0.29236	0.0910394	0.00132113	0	0.0627301	0.0862137	0.466851	0
cg26987613	6	33219410	VPS52	0.00898133	0.00542246	0.0976572	0	-0.245305	0.0853488	0.00405122	0	-0.103822	0.0730404	0.15519	0
cg16458752	6	33255241	WDR46	0.00628247	0.00578314	0.277327	0	0.011943	0.0873763	0.89128	0	0.111908	0.0828046	0.176544	0
cg08044454	7	37024552	ELMO1	-0.00874324	0.0113172	0.439783	0	0.0180679	0.166713	0.913696	0	0.0560376	0.133884	0.675543	0
cg26478599	7	41747322	LOC285954	-0.00514436	0.00993148	0.604468	0	0.100081	0.146397	0.49421	0	-0.0161589	0.138941	0.907414	0
cg02858808	7	101829330	CUX1	0.013914	0.00496679	0.00508816	0	-0.155014	0.0791382	0.0501396	0	-0.0396176	0.0686221	0.563716	0
cg10370262	7	151396512	PRKAG2	-0.0027236	0.00546959	0.618517	0	-0.00798665	0.0797606	0.920239	0	0.0143138	0.0751196	0.84888	0
cg24701780	7	157351620	PTPRN2	-0.00258635	0.00455578	0.570233	0	-0.00534541	0.0705751	0.939625	0	0.067796	0.0628858	0.280998	0
cg15494010	10	71902008	TYSND1	0.00395995	0.00447391	0.376092	0	-0.0448159	0.0681798	0.510976	0	0.0885541	0.0596448	0.137626	0
cg03998792	11	120011770		-0.0100765	0.00435748	0.0207524	0	0.114251	0.0645298	0.0766407	0	0.0355854	0.0606122	0.557137	0
cg14403762	11	134834677		8.24276e-05	0.00445675	0.985244	0	0.0860795	0.0666739	0.196685	0	0.0508731	0.0575484	0.376694	0
cg13134916	12	25707564	IFLTD1	0.00713893	0.00935331	0.445313	0	-0.165375	0.133825	0.216551	0	-0.131022	0.134157	0.328751	0
cg15358984	12	132845530	GALNT9	0.00603159	0.00422891	0.153789	0	0.00273684	0.063737	0.96575	0	-0.0590601	0.0574351	0.303813	0
cg07804470	13	99201496	STK24	-0.0011213	0.00972565	0.908213	0	-0.0170339	0.140208	0.903303	0	-0.162255	0.121489	0.181698	0
cg08169020	14	69256888	ZFP36L1	-0.0268352	0.00988795	0.00664902	0	0.221281	0.15365	0.149821	0	-0.0113701	0.127182	0.928764	0
cg08454546	15	59731340	FAM81A	0.00965033	0.0044485	0.0300567	0	-0.0887226	0.0715983	0.215282	0	0.107997	0.0571462	0.0587802	0
cg25176223	15	76625819		-0.000222011	0.00458141	0.96135	0	0.0428246	0.0709859	0.546321	0	0.00614167	0.0645406	0.924188	0
cg24715473	16	50059017	TMEM188	-0.00524607	0.00612863	0.392002	0	0.0631723	0.0891746	0.47869	0	0.0417912	0.0834463	0.6165	0
cg26957471	16	89363967	ANKRD11	-0.0133404	0.00611199	0.0290608	0	0.214182	0.0914087	0.0191232	0	0.146681	0.0864106	0.0896049	0
cg13685746	19	1622057	TCF3	0.00364573	0.00520658	0.483793	0	-0.00496016	0.0791791	0.950049	0	-0.108586	0.070422	0.123092	0
cg06581718	19	7541760	PEX11G	0.00357752	0.00448139	0.424693	0	-0.00650685	0.0666526	0.922231	0	0.0126617	0.0573776	0.825347	0
cg06412288	19	58096559	ZIK1	0.000544382	0.00507059	0.914503	0	-0.0995447	0.0767988	0.194915	0	0.00700431	0.0671742	0.916954	0
cg03594100	21	47739414	C21orf58	-0.00787651	0.00468979	0.0930545	0	0.11622	0.0709992	0.101648	0	0.0709849	0.0693213	0.305836	0
The significance thresholdof 1.56e-03 was based on an interrogation of 32 sites (0.05/32), which had been detected in ealier studies and were available in both FHS and ARIC
