# Supplementary material for: Epigenome-wide association studies identify DNA methylation associated with kidney function
Source: Nat Commun. 2017 Nov 3;8:1286. doi: 10.1038/s41467-017-01297-7 (PMC5668367; doi:10.1038/s41467-017-01297-7)
Supplement: Supplementary file 16 — Supplementary Data 13 [file 41467_2017_1297_MOESM16_ESM.xlsx]

## Sheet: STable9A
Supplementary Data 13. DNA Methylation sites associated with eGFR at p<1e-5 in the meta analysis
Probe Name	Chromosome	Position (b37)	Gene	Beta	SE	P
cg10962754	1	1117625	TTLL10	0.0194188	0.00426354	5.24798e-06
cg01431482	1	2989085	PRDM16	-0.0208901	0.00425003	8.86511e-07
cg25618424	1	2989307	PRDM16	-0.0185519	0.00416851	8.56755e-06
cg22860172	1	3099917	PRDM16	-0.0281385	0.00625559	6.85527e-06
cg23889047	1	7705756	CAMTA1	-0.0334959	0.00678188	7.85137e-07
cg13385114	1	9656493	TMEM201	-0.0341213	0.00746768	4.89583e-06
cg19267205	1	9781963	PIK3CD	0.0237334	0.00523189	5.72517e-06
cg11544657	1	9968130	CTNNBIP1	-0.0392261	0.00744802	1.38934e-07
cg16060635	1	12588654		-0.0255791	0.00530207	1.40446e-06
cg16552271	1	15392907	KIAA1026	0.0218455	0.00458994	1.94149e-06
cg12065228	1	19652788	PQLC2	0.0334865	0.00527597	2.19587e-10
cg22153728	1	25291584	RUNX3	0.0288679	0.00647657	8.30028e-06
cg15662251	1	26197855	PAQR7	-0.0303004	0.00676464	7.49118e-06
cg27552711	1	27332282	FAM46B	-0.0226915	0.00490646	3.74933e-06
cg09725874	1	27480106	SLC9A1	-0.025815	0.00536985	1.52899e-06
cg10239563	1	27659278	TMEM222	-0.0258321	0.00564773	4.78739e-06
cg10557584	1	41481382	SLFNL1	-0.0236038	0.00466277	4.14464e-07
cg18315935	1	45120295	TMEM53	0.0276474	0.0061434	6.78458e-06
cg00408773	1	47689193	TAL1	-0.0236549	0.00490527	1.41877e-06
cg11950754	1	53782077	LRP8	-0.0287755	0.00452383	2.00613e-10
cg20777437	1	54619703	CDCP2	-0.0419935	0.00646451	8.24816e-11
cg25001190	1	61668835	NFIA	-0.0251674	0.00547578	4.30418e-06
cg21422605	1	85313514	LPAR3	-0.0273299	0.00503717	5.77459e-08
cg20146909	1	90289611	LRRC8D	-0.0243672	0.00527873	3.90989e-06
cg16527877	1	92036018		-0.0294404	0.00529804	2.74689e-08
cg21382567	1	92263858	TGFBR3	-0.0237547	0.00491461	1.34162e-06
cg25767870	1	118188756		-0.0383921	0.00809683	2.12018e-06
cg25306932	1	151132257	LYSMD1	-0.0237997	0.00475538	5.59214e-07
cg11787791	1	153329460	S100A9	-0.0227713	0.00514302	9.52856e-06
cg15467116	1	153332972	S100A9	-0.0258748	0.00553803	2.97993e-06
cg08106792	1	153509323	S100A6	-0.0417994	0.00885171	2.33322e-06
cg23048494	1	153517384	S100A4	-0.0210194	0.0047375	9.13026e-06
cg00346446	1	156711439	MRPL24	-0.0312701	0.00649304	1.46509e-06
cg17868533	1	173837288	SNORD76	0.0217147	0.00483326	7.03032e-06
cg22534374	1	201511610		-0.0270517	0.00520385	2.01009e-07
cg08709672	1	206224334	AVPR1B	-0.0205174	0.00452712	5.8399e-06
cg23712594	1	226591890	PARP1	-0.0278634	0.00589078	2.24517e-06
cg13467628	2	365559		-0.0322391	0.00697316	3.77656e-06
cg23571126	2	27649143		0.018707	0.00422568	9.55658e-06
cg12018969	2	43350413		-0.0346182	0.00692898	5.84856e-07
cg26099045	2	64291800		0.0212346	0.00466107	5.22011e-06
cg27278843	2	74215176		-0.0241484	0.00496938	1.17723e-06
cg14012686	2	74785750	C2orf65	-0.0325313	0.00637188	3.3e-07
cg25570328	2	108903952	SULT1C2	-0.0337374	0.006789	6.71548e-07
cg01765406	2	129231478		-0.0297849	0.00652218	4.95441e-06
cg01243312	2	136422981	MIR128-1	-0.0258346	0.00551053	2.75586e-06
cg04578362	2	145592759		-0.0232805	0.00526686	9.86129e-06
cg25364972	2	217075573		-0.0416538	0.00734789	1.43791e-08
cg20401130	2	218894951		-0.0233225	0.00492852	2.22147e-06
cg24746938	2	225543274		-0.0268846	0.00516929	1.98386e-07
cg19497511	2	238609807	LRRFIP1	-0.0253968	0.00460349	3.45106e-08
cg22635676	2	241975971	SNED1	0.0178017	0.00401155	9.09639e-06
cg26718213	2	241976080	SNED1	0.0181489	0.00401373	6.1346e-06
cg27230009	3	11241399	HRH1	-0.0380754	0.00744345	3.13265e-07
cg25221975	3	13663444	FBLN2	0.0221666	0.0046525	1.8937e-06
cg15872079	3	32442229	CMTM7	-0.02321	0.00455434	3.46457e-07
cg24791666	3	39192215	CSRNP1	-0.0432849	0.00734482	3.78648e-09
cg03540589	3	39192364	CSRNP1	-0.0222898	0.00440408	4.16669e-07
cg00501876	3	39193251	CSRNP1	-0.0442868	0.00562921	3.62339e-15
cg20732160	3	48590040	PFKFB4	-0.0262269	0.0051562	3.64777e-07
cg23549385	3	49318213	USP4	-0.0252755	0.00565078	7.7156e-06
cg13641778	3	52879742	TMEM110	-0.0304715	0.00647828	2.55575e-06
cg06189394	3	66534050	LRIG1	-0.0218998	0.00439987	6.44497e-07
cg04514392	3	107086058		0.0305554	0.00537963	1.34832e-08
cg18990407	3	184297380	EPHB3	0.0215819	0.00447015	1.37903e-06
cg09610644	3	197249274	BDH1	-0.0234616	0.00497082	2.35991e-06
cg05470179	4	1578163		0.0218963	0.00495579	9.94663e-06
cg08763102	4	3079751	HTT	-0.0269632	0.00512812	1.45705e-07
cg04460609	4	16532808	LDB2	-0.0280742	0.00486423	7.85435e-09
cg07814567	4	100736658	DAPP1	-0.0624781	0.00946431	4.07165e-11
cg16855355	4	185269126		-0.0280121	0.00494915	1.51402e-08
cg05986288	5	74616750		0.0265462	0.00600944	9.98916e-06
cg11010552	5	131338478	ACSL6	-0.0367967	0.00791126	3.30041e-06
cg16492597	5	133332095	VDAC1	-0.0338813	0.00766676	9.90464e-06
cg18722504	5	139712966	HBEGF	-0.0208946	0.00473028	9.99897e-06
cg26547816	5	142527658	ARHGAP26	-0.0447661	0.00724002	6.28384e-10
cg05201300	5	172443740	ATP6V0E1	-0.0243009	0.00509849	1.87635e-06
cg15197657	5	176916434	PDLIM7	0.0244769	0.00538888	5.56945e-06
cg14103336	6	14561099		-0.0250512	0.0056618	9.6616e-06
cg05701418	6	30131361	TRIM15	0.0197467	0.00430742	4.55398e-06
cg07333021	6	30612330	C6orf134	-0.0522537	0.00883843	3.37778e-09
cg12649238	6	36669758		-0.0433321	0.00963474	6.87637e-06
cg14029001	6	41998500	CCND3	-0.029121	0.00580586	5.28129e-07
cg09823543	6	43146056	SRF	0.0245334	0.00547776	7.50866e-06
cg00920254	6	44189984	SLC29A1	-0.0287213	0.00590972	1.17378e-06
cg16095551	6	155816164		-0.0336618	0.00736519	4.86814e-06
cg26701785	6	158448455	SYNJ2	0.0199519	0.00429852	3.45786e-06
cg05987787	6	158448508	SYNJ2	0.0207991	0.0043758	2.00205e-06
cg10987503	7	922825	C7orf20	0.0325733	0.00602576	6.45661e-08
cg21248060	7	1039957	C7orf50	-0.0283709	0.00577307	8.90745e-07
cg03664589	7	1584275	TMEM184A	0.0234828	0.00524861	7.67341e-06
cg08796391	7	2113395	MAD1L1	-0.029111	0.00579023	4.96639e-07
cg09022230	7	5457225	TNRC18	-0.0331592	0.0053377	5.22248e-10
cg22586569	7	5524963	FBXL18	-0.0206861	0.00430516	1.54797e-06
cg08394896	7	5525075	FBXL18	-0.0263159	0.00579539	5.60308e-06
cg02543993	7	5736195	RNF216	-0.0257716	0.00574371	7.22611e-06
cg03230822	7	14029701	ETV1	0.0213152	0.00478631	8.45355e-06
cg23597162	7	28102341	JAZF1	-0.0636472	0.00709118	2.81952e-19
cg23311258	7	32498107		-0.0302131	0.00654442	3.90045e-06
cg13924998	7	41531155		-0.0356762	0.00633647	1.79905e-08
cg17540192	7	97875259	TECPR1	0.0244382	0.00508991	1.57634e-06
cg14519777	7	101465705	CUX1	-0.0317996	0.00704572	6.38221e-06
cg26591391	7	117644097		-0.0190012	0.00421682	6.60424e-06
cg04864179	7	128579964	IRF5	-0.027889	0.00620567	6.98585e-06
cg12013713	7	139760671	PARP12	-0.0204817	0.00458584	7.95868e-06
cg05856556	7	150104705	LOC728743	-0.0269559	0.00592954	5.4666e-06
cg19683780	8	42907576		-0.0405481	0.00622182	7.16923e-11
cg12813802	8	97316933	PTDSS1	-0.0263529	0.0058169	5.88727e-06
cg03295852	8	131308988	ASAP1IT1	-0.0256907	0.00511667	5.14106e-07
cg25020550	8	134028958	TG	-0.0227449	0.00448259	3.89409e-07
cg26547058	8	142243143		0.0243127	0.00541638	7.16477e-06
cg02059849	8	142437898	PTP4A3	0.0322503	0.00524319	7.70448e-10
cg16292343	8	144545981	ZC3H3	0.0343356	0.00592412	6.79561e-09
cg14283140	9	135763667	C9orf9	-0.0252711	0.00548268	4.04091e-06
cg13435263	9	139143522		0.0250872	0.00531803	2.38901e-06
cg13948456	9	139239853	GPSM1	0.0231846	0.00523279	9.39574e-06
cg14485901	9	139913752	ABCA2	0.0221492	0.00468053	2.22102e-06
cg14105458	9	139917436	ABCA2	0.0259201	0.00527246	8.82689e-07
cg03630596	9	139925856	C9orf139	-0.0253241	0.00497216	3.52114e-07
cg17620335	10	51566824	NCOA4	-0.0301002	0.00675446	8.3369e-06
cg15763670	10	73473235	C10orf105	-0.0270803	0.00595993	5.52694e-06
cg10750182	10	73497514	C10orf105	-0.0412854	0.00663722	4.96229e-10
cg26033520	10	74004071		0.0213633	0.00455351	2.71066e-06
cg16407699	10	74020428		0.0268675	0.00531831	4.37462e-07
cg02743070	10	80834309	ZMIZ1	-0.0224531	0.00499731	7.02163e-06
cg03450842	10	80834947	ZMIZ1	-0.0259399	0.00519635	5.97723e-07
cg17823346	10	80848143	ZMIZ1	-0.0245453	0.00541794	5.88794e-06
cg10427868	10	80936798	ZMIZ1	-0.0247148	0.00492187	5.12866e-07
cg16988611	10	82224946	TSPAN14	-0.0295949	0.00658284	6.93202e-06
cg12661092	10	98861029	SLIT1	-0.0246388	0.00505446	1.08997e-06
cg19604369	10	101604657	ABCC2	-0.0251246	0.00551737	5.27051e-06
cg23599026	10	102268546	SEC31B	0.0344015	0.00632326	5.31421e-08
cg03271893	10	102760970	LZTS2	-0.0378779	0.00749049	4.26369e-07
cg08409361	10	105311356	NEURL	-0.0214683	0.00467445	4.3756e-06
cg13824500	10	114394236	VTI1A	-0.0230682	0.00444612	2.12134e-07
cg12227660	10	135061670	MIR202	0.0256407	0.00518257	7.51777e-07
cg02304370	11	587926	PHRF1	0.0260861	0.00455142	9.95945e-09
cg06603309	11	2724144	KCNQ1	-0.0266615	0.0053566	6.447e-07
cg04036920	11	33562503	C11orf41	-0.0677595	0.00855617	2.38717e-15
cg14472551	11	33563060	C11orf41	-0.0249257	0.00532243	2.82523e-06
cg03479289	11	33563377	C11orf41	-0.0458769	0.00853503	7.65267e-08
cg16389345	11	46697382		-0.0464306	0.00868933	9.12168e-08
cg09197783	11	57176720	SLC43A3	-0.0200983	0.00444729	6.20688e-06
cg07618110	11	60225240	MS4A1	-0.0298967	0.00653688	4.79525e-06
cg08904394	11	64108902	CCDC88B	-0.0345403	0.00661234	1.75469e-07
cg20217257	11	64109158	CCDC88B	-0.0418358	0.00922754	5.79321e-06
cg23227726	11	72143885	CLPB	-0.0299658	0.00607749	8.19684e-07
cg09010791	11	72448539	ARAP1	-0.0336894	0.00708873	2.00891e-06
cg03958883	11	73020729	ARHGEF17	-0.0306798	0.00575152	9.59568e-08
cg25941075	11	73729854		-0.0232606	0.00526238	9.86256e-06
cg04049253	11	113958706	ZBTB16	-0.0281911	0.00628221	7.20813e-06
cg14239983	11	121337384	SORL1	-0.0266581	0.00451363	3.50206e-09
cg11886358	11	128561007	FLI1	-0.0286776	0.00549648	1.81397e-07
cg19942083	12	7070562		0.0326199	0.00529354	7.17402e-10
cg07114810	12	7070679		0.0228781	0.00452273	4.22621e-07
cg12498580	12	7070732		0.0254755	0.00468156	5.27843e-08
cg08829007	12	55353521	KIAA0748	-0.0215231	0.00439959	9.97837e-07
cg02667103	12	83125178	TMTC2	-0.0199664	0.00447406	8.09304e-06
cg08447520	12	113513026	DTX1	-0.0261364	0.00584746	7.83298e-06
cg02869235	12	124726864		-0.0251238	0.00554358	5.84113e-06
cg22820108	12	125003218	NCOR2	-0.0427348	0.00867539	8.39401e-07
cg19888509	12	125145641		0.027626	0.00567446	1.12459e-06
cg12181028	12	132280704	SFRS8	-0.0451585	0.00987682	4.82708e-06
cg08529529	13	31309799	ALOX5AP	-0.0265146	0.00568551	3.10822e-06
cg22593432	13	32575905		-0.0259044	0.00507106	3.25081e-07
cg21649349	13	113357003	ATP11A	0.0219474	0.00479957	4.81297e-06
cg20056076	14	69504279		-0.0289939	0.0061996	2.91478e-06
cg24996979	14	74223355	C14orf43	-0.0247789	0.00454104	4.85167e-08
cg19755435	14	88473001	GPR65	0.0206162	0.00444628	3.53972e-06
cg16426321	14	93507882	ITPK1	-0.025813	0.00520858	7.20109e-07
cg10100767	14	105246561	AKT1	0.0385552	0.00842305	4.7092e-06
cg06937357	14	105837270	PACS2	0.021105	0.0047762	9.92601e-06
cg23594345	14	106329607		-0.0220611	0.00458296	1.48139e-06
cg07712904	15	40389891	BMF	-0.0250977	0.00537394	3.00804e-06
cg06158227	15	43662311	TUBGCP4	-0.0271468	0.00442444	8.48207e-10
cg18477949	15	69760994		0.0387957	0.00856235	5.87158e-06
cg17298352	15	86286038	AKAP13	-0.0249342	0.0053046	2.59545e-06
cg13085627	15	101597169	LRRK1	-0.043396	0.00872059	6.48226e-07
cg05554494	16	3306685	MEFV	-0.0584967	0.00887244	4.30798e-11
cg03919650	16	3306855	MEFV	-0.0318229	0.0054225	4.39276e-09
cg04643527	16	3312946		-0.0206386	0.00453691	5.38868e-06
cg16428517	16	3317428		-0.0261636	0.00406032	1.16568e-10
cg03905718	16	4289417	SRL	-0.0303455	0.00677834	7.57596e-06
cg10118456	16	16065831	ABCC1	-0.0258722	0.00579908	8.14133e-06
cg03297731	16	30124293	GDPD3	-0.0246183	0.00528083	3.13423e-06
cg09712234	16	30614413		-0.0312355	0.006509	1.59608e-06
cg27118035	16	31891978	ZNF267	0.020312	0.0044521	5.05884e-06
cg04540493	16	47048265		-0.045861	0.0082246	2.46006e-08
cg08894588	16	58027941		-0.0413953	0.00854056	1.25404e-06
cg03096954	16	85347426		-0.0204949	0.00436639	2.68194e-06
cg08640475	16	85551478		0.0217285	0.00445285	1.06258e-06
cg10099827	16	85551514		0.0211028	0.00425733	7.16541e-07
cg04983687	16	88558223	ZFPM1	0.0219905	0.004621	1.94734e-06
cg27660627	16	89461803	ANKRD11	-0.0518199	0.00848063	9.93904e-10
cg05417607	17	1373605	MYO1C	0.0226984	0.00415706	4.75614e-08
cg11998307	17	1549434	SCARF1	-0.036161	0.00613639	3.79521e-09
cg12116137	17	1576449	PRPF8	0.0418161	0.0071625	5.27698e-09
cg20546782	17	3505636	TRPV1	0.0259805	0.00555225	2.87895e-06
cg07697428	17	4079341	ANKFY1	-0.0344754	0.00771504	7.87319e-06
cg20438687	17	4761644	MINK1	-0.0227784	0.0049358	3.93243e-06
cg23465427	17	7111429	DLG4	0.0239256	0.00493827	1.26647e-06
cg09302474	17	8869948	PIK3R5	-0.0381344	0.0084382	6.20571e-06
cg27589594	17	18871182	SLC5A10	-0.0437233	0.00682033	1.44827e-10
cg12137220	17	19220813	EPN2	0.0245727	0.00487193	4.56512e-07
cg07888884	17	25886793	KSR1	-0.032491	0.00691308	2.60243e-06
cg07248223	17	38717275	CCR7	0.0315714	0.00637355	7.28876e-07
cg10603592	17	40896097	EZH1	-0.0226488	0.00494989	4.74808e-06
cg17378535	17	41400661		0.0222743	0.00503881	9.84512e-06
cg15804598	17	43224418	HEXIM1	-0.0306645	0.00670159	4.74627e-06
cg22153994	17	43484399	ARHGAP27	-0.0222516	0.00496139	7.29298e-06
cg23507953	17	46638127	HOXB3	-0.0238766	0.00455674	1.60718e-07
cg21698310	17	48224718	PPP1R9B	-0.0219918	0.00492906	8.13314e-06
cg03661110	17	48581622		0.0276926	0.00595638	3.33188e-06
cg13243168	17	61915833	SMARCD2	-0.0242613	0.00498912	1.15715e-06
cg25711239	17	73996656	CDK3	0.0307782	0.00581839	1.22443e-07
cg06671298	17	79426159	BAHCC1	0.0287725	0.00628654	4.72049e-06
cg22515589	17	79426432	BAHCC1	0.0253138	0.00468235	6.43685e-08
cg23948811	17	79485043		0.0203676	0.00442051	4.07485e-06
cg12996171	17	79674399	MRPL12	0.0265518	0.00501185	1.17198e-07
cg01695994	17	80246403		-0.0226961	0.0046837	1.26121e-06
cg14728380	17	80280330	SECTM1	0.0263468	0.00464068	1.36788e-08
cg13054523	17	81055722		0.0262035	0.00517421	4.10026e-07
cg18530324	18	46064992	KIAA0427	-0.0254921	0.00574252	9.03019e-06
cg06773488	18	74726002	MBP	-0.0330265	0.00644296	2.9599e-07
cg01799015	19	707791	PALM	-0.0323568	0.0067249	1.49807e-06
cg00013733	19	1423273	DAZAP1	0.0220061	0.00465775	2.30554e-06
cg00994936	19	1423902	DAZAP1	0.041376	0.00623661	3.25885e-11
cg12272104	19	1423967	DAZAP1	0.0233978	0.00503494	3.36652e-06
cg07069844	19	1617027	TCF3	0.0243368	0.0047742	3.44043e-07
cg08430680	19	1650452	TCF3	-0.0227261	0.00488061	3.21774e-06
cg22623033	19	3653592	PIP5K1C	0.0245141	0.00486709	4.7361e-07
cg26340968	19	3798367	MATK	0.0289348	0.00523986	3.35047e-08
cg16886828	19	5032663	KDM4B	0.02335	0.00435946	8.50079e-08
cg22460173	19	6536042		0.0248525	0.00495163	5.19281e-07
cg17944885	19	12225735		-0.04421	0.00441158	1.22825e-23
cg14798382	19	16629806	CHERP	0.0217625	0.00459837	2.2161e-06
cg26950531	19	38704515	DPF1	0.0215359	0.00434164	7.03791e-07
cg23878206	19	50431425	NUP62	-0.0239787	0.00509226	2.49127e-06
cg17804112	19	55417496	NCR1	0.0195429	0.00408293	1.69721e-06
cg12485386	19	55607746	PPP1R12C	0.0223921	0.00465917	1.53962e-06
cg11704631	21	36395663	RUNX1	-0.0247797	0.00508907	1.12045e-06
cg16834011	22	19931790	COMT	-0.0272326	0.00521875	1.80643e-07
cg05851887	22	28199970		-0.0264395	0.00555755	1.96106e-06
The meta analysis was inverse variance weighted fixed effects.
The analyses were controlled for age, sex, study center (ARIC) family structure (FHS), prevalent diabetes and hypertension.
Gonosomes were excluded from the meta analysis.
