# Supplementary material for: Epigenome-wide association studies identify DNA methylation associated with kidney function
Source: Nat Commun. 2017 Nov 3;8:1286. doi: 10.1038/s41467-017-01297-7 (PMC5668367; doi:10.1038/s41467-017-01297-7)
Supplement: Supplementary file 17 — Supplementary Data 14 [file 41467_2017_1297_MOESM17_ESM.xlsx]

## Sheet: STable9B
Supplementary Data 14. DNA Methylation sites associated with CKD at p<1e-5 in the meta analysis
Probe Name	Chromosome	Position (b37)	Gene	Beta	SE	P
cg17724687	1	7887346	PER3	0.282621	0.0626533	6.45598e-06
cg08926642	1	7887455	PER3	0.282737	0.0599879	2.43808e-06
cg26227957	1	19547285	KIAA0090	0.52492	0.111492	2.49966e-06
cg12065228	1	19652788	PQLC2	-0.369462	0.0815975	5.95829e-06
cg14220251	1	19653075	PQLC2	-0.344406	0.0771505	8.04113e-06
cg09641127	2	10193895	KLF11	0.413677	0.093501	9.67508e-06
cg24746938	2	225543274		0.405693	0.0803512	4.44134e-07
cg09610644	3	197249274	BDH1	0.337245	0.075732	8.46223e-06
cg25311466	4	6277273	WFS1	0.375786	0.0822708	4.93168e-06
cg07814567	4	100736658	DAPP1	0.765122	0.140726	5.41925e-08
cg17585548	5	56111120	MAP3K1	-0.415637	0.0937531	9.27973e-06
cg00139242	6	167184903	RPS6KA2	0.374613	0.0790887	2.17309e-06
cg24160243	6	167185027	RPS6KA2	0.430843	0.0814976	1.24627e-07
cg21248060	7	1039957	C7orf50	0.434916	0.0845037	2.65094e-07
cg23597162	7	28102341	JAZF1	0.591163	0.105893	2.36903e-08
cg13924998	7	41531155		0.473523	0.103169	4.43746e-06
cg19683780	8	42907576		0.55432	0.0919511	1.65567e-09
cg02059849	8	142437898	PTP4A3	-0.394819	0.0830609	2.00051e-06
cg02716826	9	33447032	SUGT1P1	-0.346091	0.0746392	3.53749e-06
cg14037346	9	131262765	ODF2	0.35487	0.075885	2.91922e-06
cg14283140	9	135763667	C9orf9	0.436876	0.0821121	1.03493e-07
cg22959742	10	13913931	FRMD4A	0.431819	0.0905362	1.84616e-06
cg23599026	10	102268546	SEC31B	-0.475794	0.0988782	1.49485e-06
cg04036920	11	33562503	C11orf41	0.747008	0.122769	1.16722e-09
cg00464927	11	68139121	LRP5	0.381161	0.0849491	7.22548e-06
cg25790955	11	73202336	FAM168A	0.391874	0.0882992	9.07912e-06
cg15701612	11	130253770		-0.406806	0.0822368	7.5459e-07
cg19942083	12	7070562		-0.527926	0.0836626	2.78702e-10
cg08660562	12	66627900	IRAK3	-0.324957	0.0715384	5.56125e-06
cg16085171	12	123569118	PITPNM2	0.327536	0.0723266	5.93833e-06
cg12181028	12	132280704	SFRS8	0.721249	0.152621	2.29281e-06
cg06937357	14	105837270	PACS2	-0.333789	0.073911	6.299e-06
cg06158227	15	43662311	TUBGCP4	0.346836	0.0727367	1.85713e-06
cg27211576	15	75093165	CSK	-0.339261	0.0684079	7.07159e-07
cg05554494	16	3306685	MEFV	0.652657	0.135268	1.40067e-06
cg04540493	16	47048265		0.619197	0.124138	6.10184e-07
cg05425326	16	58439361	GINS3	0.553064	0.116865	2.21782e-06
cg08080174	16	72992580	ZFHX3	0.365556	0.0766243	1.83529e-06
cg02212339	17	3493666	TRPV1	0.38009	0.082714	4.32264e-06
cg07723258	17	38176064	MED24	0.429943	0.086199	6.10714e-07
cg22515589	17	79426432	BAHCC1	-0.309651	0.0675906	4.62151e-06
cg12996171	17	79674399	MRPL12	-0.34372	0.0748059	4.33097e-06
cg06773488	18	74726002	MBP	0.452694	0.0954587	2.11299e-06
cg17728125	19	1113155	SBNO2	-0.30785	0.0687452	7.53002e-06
cg07573872	19	1126342	SBNO2	-0.318362	0.0648949	9.30425e-07
cg17944885	19	12225735		0.568452	0.073662	1.19073e-14
cg10827767	22	31794522	DRG1	0.561935	0.122109	4.18634e-06
The meta analysis was inverse variance weighted fixed effects.
The analyses were controlled for age, sex, study center (ARIC) family structure (FHS), prevalent diabetes and hypertension.
Gonosomes were excluded from the meta analysis.
