# Supplementary material for: Epigenome-wide association studies identify DNA methylation associated with kidney function
Source: Nat Commun. 2017 Nov 3;8:1286. doi: 10.1038/s41467-017-01297-7 (PMC5668367; doi:10.1038/s41467-017-01297-7)
Supplement: Supplementary file 18 — Supplementary Data 15 [file 41467_2017_1297_MOESM18_ESM.xlsx]

## Sheet: STable9C
Supplementary Data 15. DNA Methylation sites associated with iCKD at p<1e-5 in the meta analysis
Probe Name	Chromosome	Position (b37)	Gene	Beta	SE	P
cg14838017	1	160232450	DCAF8	-0.374372	0.0823137	5.41306e-06
cg12035103	2	3467180	TTC15	0.298304	0.0638687	3.00336e-06
cg02835301	3	11609216	VGLL4	0.25957	0.0549485	2.31394e-06
cg06654118	4	1303317	MAEA	0.249983	0.0557555	7.34047e-06
cg26330987	4	7027124	TBC1D14	-0.28499	0.0616862	3.83735e-06
cg06710259	5	55775841		0.245746	0.0549261	7.67239e-06
cg02389555	6	28890725	TRIM27	-0.274024	0.0596793	4.39851e-06
cg12485556	6	105774617	PREP	0.268366	0.0601236	8.06062e-06
cg13649242	6	170893854	PDCD2	-0.447845	0.0931112	1.51095e-06
cg16518614	7	45299688		0.240001	0.0527942	5.46839e-06
cg11914962	7	97842268	BHLHA15	0.466751	0.103681	6.73826e-06
cg05686445	7	127636396	C7orf54	0.262939	0.0588284	7.83691e-06
cg10345404	8	27187123	PTK2B	0.335666	0.0706471	2.02105e-06
cg02539754	9	139012954		0.334356	0.0729062	4.51565e-06
cg26599989	11	1297087	TOLLIP	0.266352	0.0600229	9.10079e-06
cg20214067	12	133065776	FBRSL1	-0.349191	0.074735	2.97721e-06
cg21481275	13	100639669		0.298069	0.0662385	6.79741e-06
cg10909192	14	45579847	PRPF39	0.301886	0.0600007	4.86984e-07
cg23702848	14	104172109	XRCC3	0.308238	0.0684941	6.78858e-06
cg22908922	14	105855008	PACS2	0.293819	0.0600366	9.88052e-07
cg00938305	16	30569736	ZNF764	-0.287491	0.064014	7.08674e-06
cg15137213	17	585596	VPS53	0.306929	0.0629519	1.08471e-06
cg20669414	17	37808629	STARD3	0.27377	0.0546754	5.52284e-07
cg00670942	17	74836683		0.252231	0.0534322	2.3517e-06
cg26927807	19	2016532	BTBD2	0.288231	0.0647713	8.58766e-06
cg26296574	19	41931753	B3GNT8	0.337641	0.0736681	4.5774e-06
cg18740175	20	50110833	NFATC2	0.291619	0.064098	5.37537e-06
cg03102788	20	62738880	NPBWR2	0.257431	0.0581493	9.55176e-06
cg03738656	21	45581008		0.278273	0.0591656	2.55998e-06
The meta analysis was inverse variance weighted fixed effects.
The analyses were controlled for age, sex, study center (ARIC) family structure (FHS), prevalent diabetes and hypertension.
Gonosomes were excluded from the meta analysis.
