# Supplementary material for: Epigenome-wide association studies identify DNA methylation associated with kidney function
Source: Nat Commun. 2017 Nov 3;8:1286. doi: 10.1038/s41467-017-01297-7 (PMC5668367; doi:10.1038/s41467-017-01297-7)
Supplement: Supplementary file 19 — Supplementary Data 16 [file 41467_2017_1297_MOESM19_ESM.xlsx]

## Sheet: STable10
Supplementary Data 16. eGFR-associated CpGs mapping into the binding sites for each of the three significantly enriched transcription factors
TargetID	CEBPB	EBF1	EP300	FE_b	FE_se	FE_pval	ARIC_beta	ARIC_se	ARIC_pval	ARIC_n	FHS_beta	FHS_se	FHS_p	FHS_n	CHR	MAPINFO	UCSC_REFGENE_NAME	UCSC_REFGENE_GROUP	RELATION_TO_UCSC_CPG_ISLAND	ENHANCER	Annotation
cg00501876	0	1	1	-0.0442868	0.00562921	3.62e-15	-0.0694378	0.00945639	2.9e-13	2285	-0.0304826	0.00700571	1.44e-05	2595	3	39193251	CSRNP1	5'UTR	N_Shore	NA	intron (NM_033027
cg00920254	0	1	0	-0.0287213	0.00590972	1.17e-06	-0.0382541	0.0109846	0.000506137	2285	-0.0248381	0.0070108	0.000407001	2595	6	44189984	SLC29A1
cg01695994	1	0	1	-0.0226961	0.0046837	1.26e-06	-0.0284618	0.00755121	0.000167976	2284	-0.019091	0.00597107	0.00141411	2595	17	80246403			N_Shelf	TRUE	Intergenic
cg02304370	0	0	1	0.0260861	0.00455142	9.96e-09	0.0232893	0.00708738	0.00103163	2284	0.028049	0.00593755	2.51e-06	2595	11	587926	PHRF1	Body	N_Shore	TRUE	intron (NM_020901
cg03661110	1	0	1	0.0276926	0.00595638	3.33e-06	0.0333228	0.0110458	0.00258312	2277	0.0253841	0.00707285	0.000341843	2595	17	48581622			N_Shelf	NA	Intergenic
cg04514392	0	0	1	0.0305554	0.00537963	1.35e-08	0.0525453	0.0091508	1.06e-08	2285	0.0189416	0.0066502	0.0044509	2595	3	107086058				TRUE	Intergenic
cg04578362	1	0	1	-0.0232805	0.00526686	9.86e-06	-0.0225901	0.00990587	0.0226724	2281	-0.0235527	0.0062187	0.000157768	2595	2	145592759				TRUE	intron (NR_033870
cg04983687	1	0	1	0.0219905	0.00462101	1.95e-06	0.0319607	0.0107107	0.00287558	2284	0.0197102	0.00512225	0.000123702	2595	16	88558223	ZFPM1	Body	Island	NA	intron (NM_153813
cg05201300	1	0	1	-0.0243009	0.00509849	1.88e-06	-0.0282775	0.00861098	0.00103943	2284	-0.0221543	0.00632668	0.000474719	2595	5	172443740	ATP6V0E1	Body		TRUE	intron (NM_003945
cg05554494	1	0	0	-0.0584967	0.00887244	4.31e-11	-0.0404719	0.0159502	0.0112347	2282	-0.066573	0.0106767	5.73e-10	2595	16	3306685	MEFV	TSS200	S_Shore	NA	promoter-TSS (NM_000243)
cg05701418	0	0	1	0.0197467	0.00430742	4.55e-06	0.00540983	0.00754946	0.473705	2283	0.0266667	0.00524492	4.12e-07	2595	6	30131361	TRIM15
cg05986288	0	0	1	0.0265462	0.00600944	9.99e-06	0.0219759	0.0104604	0.0357622	2284	0.0287976	0.00734195	9.13e-05	2595	5	74616750				TRUE	Intergenic
cg07114810	0	1	1	0.0228781	0.00452273	4.23e-07	0.0295971	0.00765946	0.00011462	2284	0.0192814	0.00560399	0.000594952	2595	12	7070679				TRUE	TTS (NM_002831)
cg07248223	1	1	1	0.0315714	0.00637355	7.29e-07	0.0330109	0.0120661	0.00627087	2283	0.0310144	0.00750616	3.78e-05	2595	17	38717275	CCR7	Body		NA	intron (NM_001838
cg07618110	0	1	0	-0.0298967	0.00653688	4.8e-06	-0.0393113	0.0106801	0.000237938	2276	-0.0242571	0.00826607	0.00338722	2595	11	60225240	MS4A1
cg07712904	1	0	0	-0.0250977	0.00537394	3.01e-06	-0.0180349	0.00933734	0.0535484	2282	-0.0285959	0.00657138	1.44e-05	2595	15	40389891	BMF
cg07888884	1	0	0	-0.032491	0.00691308	2.6e-06	-0.0282829	0.0121815	0.0203319	2284	-0.0344901	0.0083961	4.19e-05	2595	17	25886793	KSR1	5'UTR		TRUE	intron (NM_014238
cg08430680	0	1	0	-0.0227261	0.00488061	3.22e-06	-0.0259019	0.0076977	0.00077851	2284	-0.0205912	0.00631138	0.00112697	2595	19	1650452	TCF3
cg08447520	1	0	0	-0.0261364	0.00584746	7.83e-06	-0.0316793	0.00923485	0.000613468	2284	-0.0224267	0.00755493	0.00303646	2595	12	113513026	DTX1	Body	N_Shelf	NA	intron (NM_004416
cg08529529	1	1	1	-0.0265146	0.00568551	3.11e-06	-0.0388511	0.00933717	3.29e-05	2285	-0.0192452	0.00716746	0.00732474	2595	13	31309799	ALOX5AP	1stExon		NA	exon (NM_001629
cg08763102	1	0	1	-0.0269632	0.00512812	1.46e-07	-0.0521429	0.00880834	3.72e-09	2285	-0.0140527	0.00630724	0.0260143	2595	4	3079751	HTT	Body	S_Shelf	NA	intron (NM_002111
cg08829007	0	1	0	-0.0215231	0.00439959	9.98e-07	-0.0218757	0.00701564	0.0018429	2282	-0.0212945	0.00564825	0.000169002	2595	12	55353521	KIAA0748
cg09302474	0	1	0	-0.0381344	0.0084382	6.21e-06	-0.0418397	0.0132103	0.0015596	2285	-0.0355806	0.0109672	0.00120132	2595	17	8869948	PIK3R5	TSS1500	S_Shore	NA	promoter-TSS (NM_001142633)
cg10239563	1	0	0	-0.0258321	0.00564773	4.79e-06	-0.0422406	0.0103435	4.58e-05	2284	-0.0188622	0.00674136	0.00520272	2595	1	27659278	TMEM222	Body		NA	intron (NR_037580
cg10427868	0	1	1	-0.0247148	0.00492187	5.13e-07	-0.026979	0.00733544	0.000240645	2284	-0.0228608	0.00663786	0.000587683	2595	10	80936798	ZMIZ1	5'UTR		TRUE	intron (NM_020338
cg12498580	1	1	1	0.0254755	0.00468157	5.28e-08	0.0287184	0.00756159	0.000149747	2285	0.0234598	0.00596155	8.66e-05	2595	12	7070732				TRUE	TTS (NM_002831)
cg12813802	1	0	1	-0.0263529	0.00581689	5.89e-06	-0.0244101	0.00946441	0.00996776	2261	-0.0275322	0.00737405	0.000195206	2595	8	97316933	PTDSS1	Body		TRUE	intron (NM_014754
cg13467628	1	0	0	-0.0322391	0.00697316	3.78e-06	-0.019336	0.0125848	0.124566	2280	-0.0379558	0.00837664	6.29e-06	2595	2	365559				NA	Intergenic
cg13824500	0	0	1	-0.0230682	0.00444613	2.12e-07	-0.0280803	0.00734693	0.000135916	2284	-0.0201719	0.0055849	0.000313223	2595	10	114394236	VTI1A	Body		TRUE	TTS (NR_036177)
cg14239983	0	1	1	-0.0266581	0.00451363	3.5e-09	-0.0292028	0.00719655	5.12e-05	2282	-0.025008	0.00579515	1.69e-05	2594	11	121337384	SORL1	Body		TRUE	intron (NM_003105
cg15662251	0	1	0	-0.0303004	0.00676464	7.49e-06	-0.0397218	0.0115141	0.000571161	2285	-0.0253343	0.00835949	0.00247914	2595	1	26197855	PAQR7	TSS200	N_Shelf	NA	promoter-TSS (NM_178422)
cg15804598	0	0	1	-0.0306645	0.00670159	4.75e-06	-0.0321158	0.0117548	0.0063413	2281	-0.0299656	0.0081571	0.000246931	2595	17	43224418	HEXIM1	TSS1500	N_Shore	NA	promoter-TSS (NM_006460)
cg16060635	1	0	1	-0.0255791	0.00530207	1.4e-06	-0.0279524	0.00918754	0.00237369	2284	-0.0243941	0.00649224	0.000177724	2595	1	12588654				TRUE	Intergenic
cg16095551	1	0	1	-0.0336618	0.00736519	4.87e-06	-0.0270759	0.0122451	0.0271236	2283	-0.0373951	0.00921932	5.22e-05	2595	6	155816164				TRUE	Intergenic
cg16407699	1	1	1	0.0268675	0.00531831	4.37e-07	0.0280755	0.00917029	0.00222759	2285	0.0262553	0.00652832	6.04e-05	2595	10	74020428			N_Shore	TRUE	Intergenic
cg16492597	1	0	1	-0.0338813	0.00766676	9.9e-06	-0.00769052	0.013548	0.57033	2285	-0.0462198	0.00929893	7.38e-07	2595	5	133332095	VDAC1	5'UTR		TRUE	intron (NM_003374
cg17298352	1	0	0	-0.0249342	0.0053046	2.6e-06	-0.0164231	0.00932364	0.0782982	2285	-0.0290078	0.00645032	7.38e-06	2594	15	86286038	AKAP13
cg17378535	1	0	1	0.0222743	0.00503881	9.85e-06	0.0153055	0.0104491	0.143123	2283	0.0243858	0.00575175	2.36e-05	2595	17	41400661				TRUE	Intergenic
cg17620335	0	0	1	-0.0301002	0.00675446	8.34e-06	-0.052378	0.0118294	9.97e-06	2282	-0.0193236	0.00822753	0.0189606	2595	10	51566824	NCOA4
cg17823346	0	0	1	-0.0245453	0.00541794	5.89e-06	-0.0514476	0.00995567	2.58e-07	2284	-0.0132254	0.00645799	0.0407289	2595	10	80848143	ZMIZ1	5'UTR		TRUE	intron (NM_020338
cg17868533	1	0	1	0.0217147	0.00483326	7.03e-06	0.0201792	0.00773643	0.00915853	2278	0.0226977	0.00618988	0.000253386	2595	1	173837288	SNORD76
cg18477949	0	0	1	0.0387957	0.00856235	5.87e-06	0.012032	0.0144814	0.406142	2284	0.0531812	0.010617	6.06e-07	2595	15	69760994				TRUE	Intergenic
cg19942083	0	1	1	0.0326199	0.00529354	7.17e-10	0.0380071	0.0092377	4.02e-05	2281	0.029986	0.00645924	3.72e-06	2595	12	7070562				TRUE	TTS (NM_002831)
cg20438687	0	0	1	-0.0227784	0.0049358	3.93e-06	-0.0234657	0.00844495	0.00550331	2284	-0.0224217	0.00608295	0.00023527	2595	17	4761644	MINK1
cg20777437	1	0	0	-0.0419935	0.00646451	8.25e-11	-0.0407705	0.0120578	0.000733763	2284	-0.0424868	0.00765813	3.37e-08	2595	1	54619703	CDCP2	TSS1500		TRUE	Intergenic
cg21248060	0	1	1	-0.0283709	0.00577307	8.91e-07	-0.031472	0.00877797	0.000343758	2283	-0.0260072	0.00766372	0.000706483	2595	7	1039957	C7orf50
cg21698310	0	1	0	-0.0219918	0.00492906	8.13e-06	-0.0390152	0.0075817	2.89e-07	2281	-0.00952898	0.0064871	0.14205	2595	17	48224718	PPP1R9B	Body	N_Shore	TRUE	intron (NM_032595
cg22153728	0	1	0	0.0288679	0.00647657	8.3e-06	0.0385681	0.01079	0.000358328	2284	0.0234048	0.00809752	0.00389888	2595	1	25291584	RUNX3	TSS200		NA	promoter-TSS (NM_001031680)
cg22153994	0	0	1	-0.0222516	0.00496139	7.29e-06	-0.0326321	0.00790259	3.77e-05	2282	-0.0154982	0.00637417	0.0151477	2595	17	43484399	ARHGAP27
cg22534374	1	0	0	-0.0270517	0.00520385	2.01e-07	-0.0496102	0.00965195	2.98e-07	2285	-0.0178071	0.00617881	0.00400391	2595	1	201511610			S_Shelf	NA	Intergenic
cg22635676	0	1	0	0.0178017	0.00401155	9.1e-06	0.0196597	0.00676025	0.00367125	2283	0.0167918	0.00498387	0.000771385	2595	2	241975971	SNED1	Body	Island	NA	intron (NM_001080437
cg22820108	1	0	1	-0.0427348	0.00867539	8.39e-07	-0.0382615	0.013228	0.0038587	2284	-0.046111	0.0114921	6.28e-05	2595	12	125003218	NCOR2
cg23227726	0	0	1	-0.0299658	0.00607749	8.2e-07	-0.0356624	0.0101459	0.000448465	2283	-0.026778	0.00758983	0.000430106	2595	11	72143885	CLPB	Body	N_Shore	TRUE	intron (NM_001258394
cg23594345	0	1	0	-0.0220611	0.00458296	1.48e-06	-0.0350329	0.00813141	1.72e-05	2285	-0.0160223	0.00554812	0.00392975	2595	14	106329607			N_Shelf	NA	Intergenic
cg23948811	0	1	0	0.0203676	0.00442051	4.07e-06	0.0128997	0.0075066	0.0858528	2283	0.0243322	0.00546944	9.22e-06	2595	17	79485043			N_Shore	TRUE	Intergenic
cg24746938	1	0	1	-0.0268846	0.00516929	1.98e-07	-0.0368966	0.00902672	4.51e-05	2284	-0.0219991	0.00630562	0.000498102	2595	2	225543274				TRUE	Intergenic
cg24791666	0	1	0	-0.0432849	0.00734482	3.79e-09	-0.0518183	0.01241	3.09e-05	2284	-0.0386844	0.0091121	2.31e-05	2595	3	39192215	CSRNP1	5'UTR	N_Shelf	TRUE	intron (NM_033027
cg24996979	0	1	1	-0.0247789	0.00454104	4.85e-08	-0.0407864	0.00724309	2.01e-08	2284	-0.0144122	0.00582886	0.0135165	2595	14	74223355	C14orf43
cg25001190	1	0	0	-0.0251674	0.00547578	4.3e-06	-0.0320441	0.00964585	0.000907753	2285	-0.0218975	0.00665144	0.00101554	2595	1	61668835	NFIA
cg25570328	1	0	0	-0.0337374	0.006789	6.72e-07	-0.0139215	0.0115877	0.22972	2285	-0.0440944	0.00837737	1.6e-07	2595	2	108903952	SULT1C2
cg25711239	0	0	1	0.0307782	0.00581839	1.22e-07	0.0318113	0.0101351	0.00171873	2285	0.0302703	0.007106	2.16e-05	2595	17	73996656	CDK3
cg25767870	1	0	0	-0.0383921	0.00809683	2.12e-06	-0.0578708	0.0158046	0.000256336	2285	-0.0314604	0.00942805	0.000866288	2595	1	118188756				TRUE	Intergenic
cg26033520	1	0	1	0.0213633	0.00455351	2.71e-06	0.0312083	0.00701263	8.99e-06	2280	0.0141863	0.00598746	0.017936	2595	10	74004071				TRUE	Intergenic
cg26718213	0	1	0	0.0181489	0.00401373	6.13e-06	0.0180609	0.0067299	0.00733496	2276	0.0181975	0.00500038	0.000282014	2592	2	241976080	SNED1	Body	Island	NA	intron (NM_001080437
cg26950531	0	0	1	0.0215359	0.00434164	7.04e-07	0.0237154	0.00711291	0.000869519	2270	0.0202417	0.00548115	0.000228978	2595	19	38704515	DPF1
cg27118035	1	1	1	0.020312	0.0044521	5.06e-06	0.0288068	0.00732242	8.6e-05	2285	0.0153299	0.00560767	0.0063299	2595	16	31891978	ZNF267	Body		TRUE	intron (NM_001265588
cg27230009	1	0	0	-0.0380754	0.00744345	3.13e-07	-0.0297064	0.0131492	0.0239672	2284	-0.0420217	0.00902944	3.52e-06	2595	3	11241399	HRH1
cg27552711	1	0	0	-0.0226915	0.00490646	3.75e-06	-0.0368742	0.00783781	2.7e-06	2283	-0.0135521	0.00629175	0.0313905	2595	1	27332282	FAM46B	3'UTR	N_Shore	TRUE	3' UTR (NM_052943
cg27660627	1	0	1	-0.0518199	0.00848063	9.94e-10	-0.0558297	0.0152719	0.000262302	2284	-0.0500321	0.0101974	1.02e-06	2595	16	89461803	ANKRD11	5'UTR		TRUE	intron (NR_045839
