# Supplementary material for: Epigenome-wide association studies identify DNA methylation associated with kidney function
Source: Nat Commun. 2017 Nov 3;8:1286. doi: 10.1038/s41467-017-01297-7 (PMC5668367; doi:10.1038/s41467-017-01297-7)
Supplement: Supplementary file 20 — Supplementary Data 17 [file 41467_2017_1297_MOESM20_ESM.xlsx]

## Sheet: STable11
Supplementary Data 17. Pathways from KEGG associated with eGFR at a false discovery rate of <0.01.
Pathway identifier	Pathway	Number of genes in pathway	Number of identified genes	enrichment p-value	FDR	Gene identifiers of identified genes
path:hsa04070	Phosphatidylinositol signaling system	93	5	1.29e-05	0.00162643	PIP5K1C; PIK3R5; ITPK1; PIK3CD; SYNJ2
path:hsa04666	Fc gamma R-mediated phagocytosis	90	5	1.33e-05	0.00162643	AKT1; PIP5K1C; PIK3R5; ASAP1; PIK3CD
path:hsa04072	Phospholipase D signaling pathway	140	6	1.6e-05	0.00162643	AKT1; PIP5K1C; PIK3R5; LPAR3; PIK3CD; AVPR1B
path:hsa00562	Inositol phosphate metabolism	67	4	4.02e-05	0.00178609	PIP5K1C; ITPK1; PIK3CD; SYNJ2
path:hsa01524	Platinum drug resistance	72	4	4.34e-05	0.00178609	ABCC2; AKT1; PIK3R5; PIK3CD
path:hsa04620	Toll-like receptor signaling pathway	90	4	4.41e-05	0.00178609	AKT1; PIK3R5; IRF5; PIK3CD
path:hsa04919	Thyroid hormone signaling pathway	114	5	5.35e-05	0.00178609	AKT1; PIK3R5; NOTCH1; PIK3CD; SLC9A1
path:hsa01100	Metabolic pathways	1163	11	5.42e-05	0.00178609	COMT; DNMT1; ACSL6; PIP5K1C; FUT7; IL4I1; ITPK1; BDH1; SYNJ2; ATP6V0E1; PTDSS1
path:hsa05221	Acute myeloid leukemia	54	4	5.75e-05	0.00178609	AKT1; PIK3R5; PIK3CD; RUNX1
path:hsa04662	B cell receptor signaling pathway	70	4	5.86e-05	0.00178609	AKT1; PIK3R5; DAPP1; PIK3CD
path:hsa05205	Proteoglycans in cancer	200	6	8.58e-05	0.00218408	AKT1; PIK3R5; PDCD4; PIK3CD; PPP1R12C; SLC9A1
path:hsa04213	Longevity regulating pathway - multiple species	63	4	9.17e-05	0.00218408	AKT1; PIK3R5; PIK3CD; CLPB
path:hsa04510	Focal adhesion	195	6	9.31e-05	0.00218408	AKT1; PIP5K1C; PIK3R5; PIK3CD; PPP1R12C; CCND3
path:hsa04261	Adrenergic signaling in cardiomyocytes	143	5	0.00012207	0.0025455	AKT1; PIK3R5; KCNQ1; PIK3CD; SLC9A1
path:hsa05220	Chronic myeloid leukemia	71	4	0.000131694	0.0025455	AKT1; PIK3R5; PIK3CD; RUNX1
path:hsa04062	Chemokine signaling pathway	181	5	0.000141263	0.0025455	CCR7; AKT1; PIK3R5; ARRB1; PIK3CD
path:hsa05166	HTLV-I infection	250	6	0.000146282	0.0025455	AKT1; PIK3R5; PIK3CD; SRF; TCF3; CCND3
path:hsa04914	Progesterone-mediated oocyte maturation	85	4	0.000150226	0.0025455	AKT1; PIK3R5; PIK3CD; MAD1L1
path:hsa04973	Carbohydrate digestion and absorption	40	3	0.000223592	0.00340609	AKT1; PIK3R5; PIK3CD
path:hsa05162	Measles	118	4	0.000231708	0.00340609	AKT1; PIK3R5; PIK3CD; CCND3
path:hsa04630	Jak-STAT signaling pathway	137	4	0.000234518	0.00340609	AKT1; PIK3R5; PIK3CD; CCND3
path:hsa05203	Viral carcinogenesis	195	5	0.000296108	0.00402469	PIK3R5; PIK3CD; SRF; MAD1L1; CCND3
path:hsa05202	Transcriptional misregulation in cancer	167	5	0.000303501	0.00402469	CCR7; ETV1; FLI1; TCF3; RUNX1
path:hsa05231	Choline metabolism in cancer	97	4	0.000340892	0.00433217	AKT1; PIP5K1C; PIK3R5; PIK3CD
path:hsa04080	Neuroactive ligand-receptor interaction	257	5	0.000373268	0.00439637	LPAR3; GABBR1; HRH1; AVPR1B; TRPV1
path:hsa04750	Inflammatory mediator regulation of TRP channels	97	4	0.000384145	0.00439637	PIK3R5; HRH1; PIK3CD; TRPV1
path:hsa04024	cAMP signaling pathway	193	5	0.000389186	0.00439637	AKT1; PIK3R5; GABBR1; PIK3CD; SLC9A1
path:hsa01522	Endocrine resistance	96	4	0.000530499	0.00547303	AKT1; PIK3R5; NOTCH1; PIK3CD
path:hsa04210	Apoptosis	136	4	0.000536767	0.00547303	PARP1; AKT1; PIK3R5; PIK3CD
path:hsa04722	Neurotrophin signaling pathway	115	4	0.000550283	0.00547303	AKT1; PIK3R5; MATK; PIK3CD
path:hsa04915	Estrogen signaling pathway	99	4	0.000556275	0.00547303	AKT1; PIK3R5; GABBR1; PIK3CD
path:hsa04810	Regulation of actin cytoskeleton	203	5	0.000626836	0.00597453	PIP5K1C; PIK3R5; PIK3CD; PPP1R12C; SLC9A1
path:hsa04330	Notch signaling pathway	48	3	0.000778552	0.00719571	DTX1; NOTCH1; NCOR2
path:hsa05206	MicroRNAs in cancer	279	5	0.000856078	0.00767953	DNMT1; PDCD4; MIR128-1; NOTCH1; BMF
path:hsa04664	Fc epsilon RI signaling pathway	66	3	0.000894993	0.00774309	AKT1; PIK3R5; PIK3CD
path:hsa04725	Cholinergic synapse	110	4	0.000913938	0.00774309	AKT1; PIK3R5; KCNQ1; PIK3CD
path:hsa04923	Regulation of lipolysis in adipocytes	55	3	0.000964759	0.00795274	AKT1; PIK3R5; PIK3CD
path:hsa04152	AMPK signaling pathway	120	4	0.00101723	0.00816457	AKT1; PIK3R5; PFKFB4; PIK3CD
path:hsa04370	VEGF signaling pathway	61	3	0.00107285	0.00831599	AKT1; PIK3R5; PIK3CD
path:hsa05211	Renal cell carcinoma	64	3	0.00109062	0.00831599	AKT1; PIK3R5; PIK3CD
path:hsa04144	Endocytosis	252	5	0.00123254	0.0091689	ARAP1; EPN2; PIP5K1C; ARRB1; ASAP1
